# Supplementary material for: Lipid Identification and Transcriptional Analysis of Controlling Enzymes in Bovine Ovarian Follicle
Source: Int J Mol Sci. 2018 Oct 20;19(10):3261. doi: 10.3390/ijms19103261 (PMC6214003; doi:10.3390/ijms19103261)
Supplement: Supplementary file 1 [file ijms-19-03261-s001.zip]

Archive with 1 entries (1 files):
- ijms-373536-sup.xlsx
