# Supplementary material for: Lipid Identification and Transcriptional Analysis of Controlling Enzymes in Bovine Ovarian Follicle
Source: Int J Mol Sci. 2018 Oct 20;19(10):3261. doi: 10.3390/ijms19103261 (PMC6214003; doi:10.3390/ijms19103261)
Supplement: Supplementary file 1 [file ijms-19-03261-s001.zip › ijms-373536-sup.xlsx]

## Sheet: Table S1 ID lipids LC-HRMS 
Table S1. Lipids identified in bovine ovarian follicular cells and follicular fluid using LC/MS
m/z	Origin	Retention time (min)	Ion	Name	Formula	Lipid class	Lipid family		m/z	Origin	Retention time (min)	Ion	Name	Formula	Lipid class	Lipid family
369.352	Cells	7.34134	([M+H-H2O]+)	free cholesterol	C27H46O	Sterols	Steroids and Steroid Derivatives		255.233	Fluid	5.58111	([M-H]-)	FA C16:0	C16H32O2	Free fatty acids	Fatty Acyls
496.341	Cells	3.70059	([M+H]+)	LPC 16a:0	C24H50NO7P	Lyso-Glycerophosphocholines	Glycerophospholipids		271.228	Fluid	4.74007	([M-H]-)	FA C16:0 (OH)	C16H32O3	Free fatty acids	Fatty Acyls
524.371	Cells	4.92929	([M+H]+)	LPC 18a:0	C26H54NO7P	Lyso-Glycerophosphocholines	Glycerophospholipids		279.233	Fluid	5.30148	([M-H]-)	FA C18:2	C18H32O2	Free fatty acids	Fatty Acyls
538.519	Cells	8.85959	([M+H]+)	Cer (d18:1/C16:0)	C34H67O3N	Ceramides	Sphingolipids		281.248	Fluid	5.83743	([M-H]-)	FA C18:1	C18H34O2	Free fatty acids	Fatty Acyls
566.551	Cells	9.51103	([M+H]+)	Cer (d18:1/C18:0)	C36H71O3N	Ceramides	Sphingolipids		301.217	Fluid	4.81082	([M-H]-)	FA C20:5	C20H30O2	Free fatty acids	Fatty Acyls
584.525	Cells	9.67167	([M+NH4]+)	DG 32a:1	C35H66O5	Diacylglycerols	Glycerolipids		303.233	Fluid	5.31769	([M-H]-)	FA C20:4	C20H32O2	Free fatty acids	Fatty Acyls
612.556	Cells	10.3042	([M+NH4]+)	DG 34a:1	C37H70O5	Diacylglycerols	Glycerolipids		327.233	Fluid	5.28256	([M-H]-)	FA C22:6	C22H32O2	Free fatty acids	Fatty Acyls
620.597	Cells	10.3793	([M+H]+)	Cer (d18:1/C22:1)	C40H77O3N	Ceramides	Sphingolipids		329.248	Fluid	5.5453	([M-H]-)	FA C22:5	C22H34O2	Free fatty acids	Fatty Acyls
622.614	Cells	10.8414	([M+H]+)	Cer (d18:1/C22:0)	C40H79O3N	Ceramides	Sphingolipids		369.352	Fluid	7.33861	([M+H-H2O]+)	free cholesterol	C27H46O	Sterols	Steroids and Steroid Derivatives
628.603	Cells	14.6935	([M+NH4]+)	15:0 Cholesteryl ester	C42H74O2	Cholesteryl esters	Steroids and Steroid Derivatives		385.347	Fluid	7.19821	([M+H-H2O]+)	hydroxycholesterol	C27H46O2	Sterols	Steroids and Steroid Derivatives
634.541	Cells	9.97568	([M+NH4]+)	DG 36a:4	C39H68O5	Diacylglycerols	Glycerolipids		400.343	Fluid	2.98038	([M+H]+)	C16:0 Carnitine	C23H45NO4	Fatty acyl carnitines	Fatty Acyls
636.557	Cells	10.1301	([M+NH4]+)	DG 36a:3	C39H70O5	Diacylglycerols	Glycerolipids		412.246	Fluid	1.87787	([M+NH4]+)	LPA 15a:1	C18H35O7P	Lyso-s	Glycerophospholipids
636.629	Cells	11.1768	([M+H]+)	Cer (d18:1/C23:0)	C41H81O3N	Ceramides	Sphingolipids		424.343	Fluid	2.63182	([M+H]+)	C18:2 Carnitine	C25H45NO4	Fatty acyl carnitines	Fatty Acyls
638.572	Cells	10.5191	([M+NH4]+)	DG 36a:2	C39H72O5	Diacylglycerols	Glycerolipids		426.358	Fluid	3.42849	([M+H]+)	C18:1 Carnitine	C25H47NO4	Fatty acyl carnitines	Fatty Acyls
640.603	Cells	14.5802	([M+NH4]+)	16:1 Cholesteryl ester	C43H74O2	Cholesteryl esters	Steroids and Steroid Derivatives		428.374	Fluid	4.46892	([M+H]+)	C18:0 Carnitine	C25H49NO4	Fatty acyl carnitines	Fatty Acyls
642.619	Cells	15.1542	([M+NH4]+)	16:0 Cholesteryl ester	C43H76O2	Cholesteryl esters	Steroids and Steroid Derivatives		452.314	Fluid	2.79228	([M+H]+)	LPC 14p:0	C22H46NO6P	Lyso-Glycerophosphocholines	Glycerophospholipids
646.613	Cells	10.548	([M+H]+)	Cer (d18:2/C24:1)	C42H79O3N	Ceramides	Sphingolipids		454.293	Fluid	3.54695	([M+H]+)	LPC 13a:0	C21H44NO7P	Lyso-Glycerophosphocholines	Glycerophospholipids
648.629	Cells	10.9466	([M+H]+)	Cer (d18:1/C24:1)	C42H81O3N	Ceramides	Sphingolipids		454.293	Fluid	1.88157	([M+H]+)	LPC 13a:0	C21H44NO7P	Lyso-Glycerophosphocholines	Glycerophospholipids
650.644	Cells	11.4853	([M+H]+)	Cer (d18:1/C24:0)	C42H83O3N	Ceramides	Sphingolipids		454.389	Fluid	4.70734	([M+H]+)	C20:1 Carnitine	C27H51NO4	Fatty acyl carnitines	Fatty Acyls
654.619	Cells	14.9769	([M+NH4]+)	17:1 Cholesteryl ester	C44H76O2	Cholesteryl esters	Steroids and Steroid Derivatives		468.309	Fluid	2.30663	([M+H]+)	LPC 14a:0	C22H46NO7P	Lyso-Glycerophosphocholines	Glycerophospholipids
656.632	Cells	11.747	([M+NH4]+)	17:0 Cholesteryl ester	C44H78O2	Cholesteryl esters	Steroids and Steroid Derivatives		478.294	Fluid	3.079	([M+H]+)	LPC 15a:2	C23H44NO7P	Lyso-Glycerophosphocholines	Glycerophospholipids
656.634	Cells	15.4784	([M+NH4]+)	17:0 Cholesteryl ester	C44H78O2	Cholesteryl esters	Steroids and Steroid Derivatives		480.309	Fluid	4.05178	([M+H]+)	LPC 15a:1	C23H46NO7P	Lyso-Glycerophosphocholines	Glycerophospholipids
660.556	Cells	10.1262	([M+NH4]+)	DG 38a:5	C41H70O5	Diacylglycerols	Glycerolipids		480.346	Fluid	4.38555	([M+H]+)	LPC 16p:0	C24H50NO6P	Lyso-Glycerophosphocholines	Glycerophospholipids
662.572	Cells	10.5986	([M+NH4]+)	DG 38a:4	C41H72O5	Diacylglycerols	Glycerolipids		482.325	Fluid	2.82097	([M+H]+)	LPC 15a:0	C23H48NO7P	Lyso-Glycerophosphocholines	Glycerophospholipids
664.588	Cells	10.9246	([M+NH4]+)	DG 38a:3	C41H74O5	Diacylglycerols	Glycerolipids		494.325	Fluid	2.6736	([M+H]+)	LPC 16a:1	C24H48NO7P	Lyso-Glycerophosphocholines	Glycerophospholipids
664.603	Cells	14.2882	([M+NH4]+)	18:3 Cholesteryl ester	C45H74O2	Cholesteryl esters	Steroids and Steroid Derivatives		496.341	Fluid	3.59104	([M+H]+)	LPC 16a:0	C24H50NO7P	Lyso-Glycerophosphocholines	Glycerophospholipids
666.619	Cells	14.8515	([M+NH4]+)	18:2 Cholesteryl ester	C45H76O2	Cholesteryl esters	Steroids and Steroid Derivatives		502.294	Fluid	3.09246	([M+H]+)	LPC 17a:4	C25H44NO7P	Lyso-Glycerophosphocholines	Glycerophospholipids
668.634	Cells	15.4068	([M+NH4]+)	18:1 Cholesteryl ester	C45H78O2	Cholesteryl esters	Steroids and Steroid Derivatives		506.325	Fluid	3.98885	([M-H]-)	LPE 20a:1	C25H50NO7P	Lyso-Glycerophosphoethanolamines	Glycerophospholipids
670.65	Cells	15.9366	([M+NH4]+)	18:0 Cholesteryl ester	C45H80O2	Cholesteryl esters	Steroids and Steroid Derivatives		508.34	Fluid	4.78927	([M-H]-)	LPE 20a:0	C25H52NO7P	Lyso-Glycerophosphoethanolamines	Glycerophospholipids
670.65	Cells	15.158	([M+NH4]+)	18:0 Cholesteryl ester	C45H80O2	Cholesteryl esters	Steroids and Steroid Derivatives		508.341	Fluid	3.31284	([M+H]+)	LPC 17a:1	C25H50NO7P	Lyso-Glycerophosphocholines	Glycerophospholipids
672.498	Cells	8.69525	([M-H]-)	PE 32e:2 / PE 32p:1	C37H72NO7P	Glycerophosphoethanolamines	Glycerophospholipids		508.377	Fluid	4.71429	([M+H]+)	LPC 18p:0	C26H54NO6P	Lyso-Glycerophosphocholines	Glycerophospholipids
675.544	Cells	7.51619	([M+H]+)	SM (d18:1/C14:0)	C37H75N2O6P	Sphingomyelins	Sphingolipids		508.377	Fluid	5.31022	([M+H]+)	LPC 18p:0	C26H54NO6P	Lyso-Glycerophosphocholines	Glycerophospholipids
678.473	Cells	6.91876	([M-H]-)	PS 29e:0	C35H70NO9P	Glycerophosphoserines	Glycerophospholipids		510.356	Fluid	4.31894	([M+H]+)	LPC 17a:0	C25H52NO7P	Lyso-Glycerophosphocholines	Glycerophospholipids
678.507	Cells	7.60394	([M+H]+)	PC 28a:0	C36H72NO8P	Glycerophosphocholines	Glycerophospholipids		518.325	Fluid	2.44314	([M+H]+)	LPC 18a:3	C26H48NO7P	Lyso-Glycerophosphocholines	Glycerophospholipids
680.634	Cells	15.2083	([M+NH4]+)	lanosteryl palmitoleate	C46H78O2	Cholesteryl esters	Steroids and Steroid Derivatives		520.341	Fluid	3.09271	([M+H]+)	LPC 18a:2	C26H50NO7P	Lyso-Glycerophosphocholines	Glycerophospholipids
686.478	Cells	7.87885	([M-H]-)	PE 32a:2	C37H70NO8P	Glycerophosphoethanolamines	Glycerophospholipids		522.356	Fluid	4.09523	([M+H]+)	LPC 18a:1	C26H52NO7P	Lyso-Glycerophosphocholines	Glycerophospholipids
686.511	Cells	8.56152	([M+H]+)	PC 30e:3 / PC 30p:2	C38H72NO7P	Glycerophosphocholines	Glycerophospholipids		524.371	Fluid	4.85089	([M+H]+)	LPC 18a:0	C26H54NO7P	Lyso-Glycerophosphocholines	Glycerophospholipids
686.514	Cells	8.97081	([M-H]-)	PE 33e:2 /PE 33p:1	C38H74NO7P	Glycerophosphoethanolamines	Glycerophospholipids		536.372	Fluid	4.66666	([M+H]+)	LPC 19a:1	C27H54NO7P	Lyso-Glycerophosphocholines	Glycerophospholipids
686.572	Cells	10.2467	([M+NH4]+)	DG 40a:6	C43H72O5	Diacylglycerols	Glycerolipids		538.519	Fluid	8.86022	([M+H]+)	Cer 34:1	C34H67O3N	Ceramides	Sphingolipids
688.493	Cells	8.29181	([M-H]-)	PE 32a:1	C37H72NO8P	Glycerophosphoethanolamines	Glycerophospholipids		542.325	Fluid	2.44314	([M+H]+)	LPC 20a:5	C28H48NO7P	Lyso-Glycerophosphocholines	Glycerophospholipids
688.587	Cells	10.6774	([M+NH4]+)	DG 40a:5	C43H74O5	Diacylglycerols	Glycerolipids		543.255	Fluid	1.23043	([M-H]-)	LPI 14a:0	C23H45O12P	Lyso-Glycerophosphoinositols	Glycerophospholipids
689.559	Cells	7.8105	([M+H]+)	SM (d18:1/C15:0)	C38H77N2O6P	Sphingomyelins	Sphingolipids		544.341	Fluid	3.08982	([M+H]+)	LPC 20a:4	C28H50NO7P	Lyso-Glycerophosphocholines	Glycerophospholipids
690.507	Cells	8.30144	([M+H]+)	PC 29a:1	C37H72NO8P	Glycerophosphocholines	Glycerophospholipids		546.356	Fluid	3.73255	([M+H]+)	LPC 20a:3	C28H52NO7P	Lyso-Glycerophosphocholines	Glycerophospholipids
690.509	Cells	8.66071	([M-H]-)	PE 32a:0	C37H74NO8P	Glycerophosphoethanolamines	Glycerophospholipids		548.372	Fluid	4.52373	([M+H]+)	LPC 20a:2	C28H54NO7P	Lyso-Glycerophosphocholines	Glycerophospholipids
690.543	Cells	8.6078	([M+H]+)	PC 30e:1 / PC 30p:0	C38H76NO7P	Glycerophosphocholines	Glycerophospholipids		552.403	Fluid	5.15052	([M+H]+)	LPC 20a:0	C28H58NO7P	Lyso-Glycerophosphocholines	Glycerophospholipids
690.618	Cells	14.6326	([M+NH4]+)	20:4 Cholesteryl ester	C47H76O2	Cholesteryl esters	Steroids and Steroid Derivatives		568.341	Fluid	3.06362	([M+H]+)	LPC 22a:6	C30H50NO7P	Lyso-Glycerophosphocholines	Glycerophospholipids
692.522	Cells	8.67531	([M+H]+)	PC 29a:0	C37H74NO8P	Glycerophosphocholines	Glycerophospholipids		570.356	Fluid	3.51558	([M+H]+)	LPC 22a:5	C30H52NO7P	Lyso-Glycerophosphocholines	Glycerophospholipids
692.523	Cells	7.89193	([M+H]+)	PC 29a:0	C37H74NO8P	Glycerophosphocholines	Glycerophospholipids		572.372	Fluid	4.34701	([M+H]+)	LPC 22a:4	C30H54NO7P	Lyso-Glycerophosphocholines	Glycerophospholipids
692.558	Cells	8.7344	([M+H]+)	PC 30e:0	C38H78NO7P	Glycerophosphocholines	Glycerophospholipids		580.434	Fluid	6.41493	([M+H]+)	LPC 22a:0	C30H62NO7P	Lyso-Glycerophosphocholines	Glycerophospholipids
692.634	Cells	14.2922	([M+NH4]+)	20:3 Cholesteryl ester	C47H78O2	Cholesteryl esters	Steroids and Steroid Derivatives		608.465	Fluid	7.1196	([M+H]+)	LPC 24a:0	C32H66NO7P	Lyso-Glycerophosphocholines	Glycerophospholipids
692.634	Cells	15.1175	([M+NH4]+)	20:3 Cholesteryl ester	C47H78O2	Cholesteryl esters	Steroids and Steroid Derivatives		612.572	Fluid	13.7477	([M+NH4]+)	14:1 Cholesteryl ester	C41H70O2	Cholesteryl esters	Steroids and Steroid Derivatives
694.483	Cells	8.32993	([M-H]-)	PE 34e:5 / PE 34p:4	C39H70NO7P	Glycerophosphoethanolamines	Glycerophospholipids		614.587	Fluid	14.3347	([M+NH4]+)	14:0 Cholesteryl ester	C41H72O2	Cholesteryl esters	Steroids and Steroid Derivatives
694.649	Cells	14.8519	([M+NH4]+)	20:2 Cholesteryl ester	C47H80O2	Cholesteryl esters	Steroids and Steroid Derivatives		626.587	Fluid	14.2595	([M+NH4]+)	15:1 Cholesteryl ester	C42H72O2	Cholesteryl esters	Steroids and Steroid Derivatives
694.649	Cells	15.6406	([M+NH4]+)	20:2 Cholesteryl ester	C47H80O2	Cholesteryl esters	Steroids and Steroid Derivatives		628.603	Fluid	14.6895	([M+NH4]+)	15:0 Cholesteryl ester	C42H74O2	Cholesteryl esters	Steroids and Steroid Derivatives
696.497	Cells	8.34177	([M+H]+)	PC 31e:5 / PC 31p:4	C39H70NO7P	Glycerophosphocholines	Glycerophospholipids		634.444	Fluid	6.82066	([M-H]-)	PE 28a:0	C33H66NO8P	Glycerophosphoethanolamines	Glycerophospholipids
696.665	Cells	15.408	([M+NH4]+)	20:1 Cholesteryl ester	C47H82O2	Cholesteryl esters	Steroids and Steroid Derivatives		638.572	Fluid	10.5957	([M+NH4]+)	DG 36a:2	C39H72O5	Diacylglycerols	Glycerolipids
696.665	Cells	16.1831	([M+NH4]+)	20:1 Cholesteryl ester	C47H82O2	Cholesteryl esters	Steroids and Steroid Derivatives		638.587	Fluid	14.0254	([M+NH4]+)	16:2 Cholesteryl ester	C43H72O2	Cholesteryl esters	Steroids and Steroid Derivatives
698.514	Cells	8.90654	([M-H]-)	PE 34e:3 / PE 34p:2	C39H74NO7P	Glycerophosphoethanolamines	Glycerophospholipids		640.602	Fluid	14.5855	([M+NH4]+)	16:1 Cholesteryl ester	C43H74O2	Cholesteryl esters	Steroids and Steroid Derivatives
698.681	Cells	15.9407	([M+NH4]+)	20:0 Cholesteryl ester	C47H84O2	Cholesteryl esters	Steroids and Steroid Derivatives		642.619	Fluid	15.1505	([M+NH4]+)	16:0 Cholesteryl ester	C43H76O2	Cholesteryl esters	Steroids and Steroid Derivatives
700.527	Cells	8.92689	([M+H]+)	PC 31e:3 / PC 31p:2	C39H74NO7P	Glycerophosphocholines	Glycerophospholipids		648.629	Fluid	10.9471	([M+H]+)	Cer 42:2	C42H81O3N	Ceramides	Sphingolipids
700.53	Cells	9.30843	([M-H]-)	PE 34e:2 / PE 34p:1	C39H76NO7P	Glycerophosphoethanolamines	Glycerophospholipids		650.644	Fluid	11.4868	([M+H]+)	Cer 42:1	C42H83O3N	Ceramides	Sphingolipids
700.573	Cells	8.12018	([M+H]+)	HexCer (d18:1/C16:0)	C40H77O8N	Hexosylceramides	Sphingolipids		654.618	Fluid	14.9256	([M+NH4]+)	17:1 Cholesteryl ester	C44H76O2	Cholesteryl esters	Steroids and Steroid Derivatives
701.559	Cells	7.70456	([M+H]+)	SM (d18:1/C16:1)	C39H77N2O6P	Sphingomyelins	Sphingolipids		654.618	Fluid	15.2963	([M+NH4]+)	17:1 Cholesteryl ester	C44H76O2	Cholesteryl esters	Steroids and Steroid Derivatives
702.509	Cells	8.57421	([M-H]-)	PE 33a:1	C38H74NO8P	Glycerophosphoethanolamines	Glycerophospholipids		656.634	Fluid	14.6881	([M+NH4]+)	17:0 Cholesteryl ester	C44H78O2	Cholesteryl esters	Steroids and Steroid Derivatives
702.543	Cells	9.32092	([M+H]+)	PC 31e:2 / PC 31p:1	C39H76NO7P	Glycerophosphocholines	Glycerophospholipids		656.634	Fluid	15.4681	([M+NH4]+)	17:0 Cholesteryl ester	C44H78O2	Cholesteryl esters	Steroids and Steroid Derivatives
702.547	Cells	9.3273	([M-H]-)	PE 34e:1 / PE 34p:0	C39H78NO7P	Glycerophosphoethanolamines	Glycerophospholipids		664.603	Fluid	14.2809	([M+NH4]+)	18:3 Cholesteryl ester	C45H74O2	Cholesteryl esters	Steroids and Steroid Derivatives
703.575	Cells	8.10193	([M+H]+)	SM (d18:1/C16:0)	C39H79N2O6P	Sphingomyelins	Sphingolipids		666.618	Fluid	14.8439	([M+NH4]+)	18:2 Cholesteryl ester	C45H76O2	Cholesteryl esters	Steroids and Steroid Derivatives
704.523	Cells	7.83127	([M+H]+)	PC 30a:1	C38H74NO8P	Glycerophosphocholines	Glycerophospholipids		668.634	Fluid	15.407	([M+NH4]+)	18:1 Cholesteryl ester	C45H78O2	Cholesteryl esters	Steroids and Steroid Derivatives
704.523	Cells	8.58316	([M+H]+)	PC 30a:1	C38H74NO8P	Glycerophosphocholines	Glycerophospholipids		669.44	Fluid	12.8016	([M+NH4]+)	PA 33a:5	C36H60O8P	s	Glycerophospholipids
704.559	Cells	8.90967	([M+H]+)	PC 31e:1 / PC 31p:0	C39H78NO7P	Glycerophosphocholines	Glycerophospholipids		670.65	Fluid	15.9363	([M+NH4]+)	18:0 Cholesteryl ester	C45H80O2	Cholesteryl esters	Steroids and Steroid Derivatives
704.559	Cells	9.35513	([M+H]+)	PC 31e:1 / PC 31p:0	C39H78NO7P	Glycerophosphocholines	Glycerophospholipids		670.65	Fluid	15.1532	([M+NH4]+)	18:0 Cholesteryl ester	C45H80O2	Cholesteryl esters	Steroids and Steroid Derivatives
706.538	Cells	8.22434	([M+H]+)	PC 30a:0	C38H76NO8P	Glycerophosphocholines	Glycerophospholipids		673.528	Fluid	7.08343	([M+H]+)	SM 32:2	C37H73N2O6P	Sphingomyelins	Sphingolipids
712.491	Cells	7.97825	([M+H]+)	PC 31a:4	C39H70NO8P	Glycerophosphocholines	Glycerophospholipids		675.544	Fluid	7.44704	([M+H]+)	SM 32:1	C37H75N2O6P	Sphingomyelins	Sphingolipids
712.494	Cells	8.13657	([M-H]-)	PE 34a:3	C39H72NO8P	Glycerophosphoethanolamines	Glycerophospholipids		676.528	Fluid	8.20509	([M+H]+)	PC 29e:1 / PC 29p:0	C37H74NO7P	Glycerophosphocholines	Glycerophospholipids
712.53	Cells	9.17848	([M-H]-)	PE 35e:3 / PE 35p:2	C40H76NO7P	Glycerophosphoethanolamines	Glycerophospholipids		677.559	Fluid	7.69863	([M+H]+)	SM 32:0	C37H77N2O6P	Sphingomyelins	Sphingolipids
714.507	Cells	8.14717	([M+H]+)	PC 31a:3	C39H72NO8P	Glycerophosphocholines	Glycerophospholipids		678.471	Fluid	6.92494	([M-H]-)	PS 29e:0	C35H70NO9P	Glycerophosphoserines	Glycerophospholipids
714.509	Cells	8.48718	([M-H]-)	PE 34a:2	C39H74NO8P	Glycerophosphoethanolamines	Glycerophospholipids		678.507	Fluid	7.51688	([M+H]+)	PC 28a:0	C36H72NO8P	Glycerophosphocholines	Glycerophospholipids
714.543	Cells	8.43168	([M+H]+)	PC 32e:3 / PC 32p:2	C40H76NO7P	Glycerophosphocholines	Glycerophospholipids		680.634	Fluid	15.1584	([M+NH4]+)	lanosteryl palmitoleate	C46H78O2	Cholesteryl esters	Steroids and Steroid Derivatives
714.544	Cells	9.19278	([M+H]+)	PC 32e:3 / PC 32p:2	C40H76NO7P	Glycerophosphocholines	Glycerophospholipids		684.497	Fluid	8.50598	([M-H]-)	PE 33e:3 / PE 33p:2	C38H72NO7P	Glycerophosphoethanolamines	Glycerophospholipids
714.618	Cells	14.4613	([M+NH4]+)	22:6 Cholesteryl ester	C49H76O2	Cholesteryl esters	Steroids and Steroid Derivatives		684.665	Fluid	15.4853	([M+NH4]+)	19:0 Cholesteryl ester	C46H82O2	Cholesteryl esters	Steroids and Steroid Derivatives
715.575	Cells	8.03854	([M+H]+)	SM (d18:1/C17:1)	C40H79N2O6P	Sphingomyelins	Sphingolipids		686.511	Fluid	8.51004	([M+H]+)	PC 30e:3 / PC 30p:2	C38H72NO7P	Glycerophosphocholines	Glycerophospholipids
716.523	Cells	8.50578	([M+H]+)	PC 31a:2	C39H74NO8P	Glycerophosphocholines	Glycerophospholipids		686.512	Fluid	8.92517	([M-H]-)	PE 33e:2 / PE 33p:1	C38H74NO7P	Glycerophosphoethanolamines	Glycerophospholipids
716.525	Cells	8.87309	([M-H]-)	PE 34a:1	C39H76NO8P	Glycerophosphoethanolamines	Glycerophospholipids		687.544	Fluid	7.4234	([M+H]+)	SM 33:2	C38H75N2O6P	Sphingomyelins	Sphingolipids
716.562	Cells	9.61606	([M-H]-)	PE 35e:1 / PE 35p:0	C40H80NO7P	Glycerophosphoethanolamines	Glycerophospholipids		688.492	Fluid	8.27836	([M-H]-)	PE 32a:1	C37H72NO8P	Glycerophosphoethanolamines	Glycerophospholipids
716.634	Cells	14.8461	([M+NH4]+)	22:5 Cholesteryl ester	C49H78O2	Cholesteryl esters	Steroids and Steroid Derivatives		688.603	Fluid	14.0853	([M+NH4]+)	20:5 Cholesteryl ester	C47H74O2	Cholesteryl esters	Steroids and Steroid Derivatives
717.591	Cells	8.3986	([M+H]+)	SM (d18:1/C17:0)	C40H81N2O6P	Sphingomyelins	Sphingolipids		689.559	Fluid	7.75389	([M+H]+)	SM 33:1	C38H77N2O6P	Sphingomyelins	Sphingolipids
718.538	Cells	8.89299	([M+H]+)	PC 31a:1	C39H76NO8P	Glycerophosphocholines	Glycerophospholipids		690.507	Fluid	8.27383	([M+H]+)	PC 29a:1	C37H72NO8P	Glycerophosphocholines	Glycerophospholipids
718.538	Cells	8.14382	([M+H]+)	PC 31a:1	C39H76NO8P	Glycerophosphocholines	Glycerophospholipids		690.543	Fluid	8.50773	([M+H]+)	PC 30e:1 / PC 30p:0	C38H76NO7P	Glycerophosphocholines	Glycerophospholipids
718.54	Cells	8.67313	([M-H]-)	PE 34a:0	C39H78NO8P	Glycerophosphoethanolamines	Glycerophospholipids		690.618	Fluid	14.6196	([M+NH4]+)	20:4 Cholesteryl ester	C47H76O2	Cholesteryl esters	Steroids and Steroid Derivatives
718.541	Cells	9.27473	([M-H]-)	PE 34a:0	C39H78NO8P	Glycerophosphoethanolamines	Glycerophospholipids		690.619	Fluid	13.7688	([M+NH4]+)	20:4 Cholesteryl ester	C47H76O2	Cholesteryl esters	Steroids and Steroid Derivatives
718.649	Cells	15.3822	([M+NH4]+)	22:4 Cholesteryl ester	C49H80O2	Cholesteryl esters	Steroids and Steroid Derivatives		691.576	Fluid	7.9748	([M+H]+)	SM 33:0	C38H79N2O6P	Sphingomyelins	Sphingolipids
720.498	Cells	8.57291	([M-H]-)	PE 36e:6 / PE 36p:5	C41H72NO7P	Glycerophosphoethanolamines	Glycerophospholipids		692.522	Fluid	7.80034	([M+H]+)	PC 29a:0	C37H74NO8P	Glycerophosphocholines	Glycerophospholipids
720.554	Cells	8.49343	([M+H]+)	PC 31a:0	C39H78NO8P	Glycerophosphocholines	Glycerophospholipids		692.559	Fluid	8.58864	([M+H]+)	PC 30e:0	C38H78NO7P	Glycerophosphocholines	Glycerophospholipids
720.59	Cells	9.41328	([M+H]+)	PC 32e:0	C40H82NO7P	Glycerophosphocholines	Glycerophospholipids		692.633	Fluid	14.282	([M+NH4]+)	20:3 Cholesteryl ester	C47H78O2	Cholesteryl esters	Steroids and Steroid Derivatives
722.512	Cells	8.58695	([M+H]+)	PC 33e:6 / PC 33p:5	C41H72NO7P	Glycerophosphocholines	Glycerophospholipids		694.649	Fluid	14.8454	([M+NH4]+)	20:2 Cholesteryl ester	C47H80O2	Cholesteryl esters	Steroids and Steroid Derivatives
722.514	Cells	8.9574	([M-H]-)	PE 36e:5 / PE 36p:4	C41H74NO7P	Glycerophosphoethanolamines	Glycerophospholipids		696.666	Fluid	16.1638	([M+NH4]+)	20:1 Cholesteryl ester	C47H82O2	Cholesteryl esters	Steroids and Steroid Derivatives
722.681	Cells	16.3856	([M+NH4]+)	22:2 Cholesteryl ester	C49H84O2	Cholesteryl esters	Steroids and Steroid Derivatives		698.512	Fluid	8.89016	([M-H]-)	PE 34e:3 / PE 34p:2	C39H74NO7P	Glycerophosphoethanolamines	Glycerophospholipids
722.681	Cells	15.6407	([M+NH4]+)	22:2 Cholesteryl ester	C49H84O2	Cholesteryl esters	Steroids and Steroid Derivatives		698.681	Fluid	15.1522	([M+NH4]+)	20:0 Cholesteryl ester	C47H84O2	Cholesteryl esters	Steroids and Steroid Derivatives
724.527	Cells	8.97089	([M+H]+)	PC 33e:5 / PC 33p:4	C41H74NO7P	Glycerophosphocholines	Glycerophospholipids		698.681	Fluid	15.9417	([M+NH4]+)	20:0 Cholesteryl ester	C47H84O2	Cholesteryl esters	Steroids and Steroid Derivatives
724.53	Cells	9.17105	([M-H]-)	PE 36e:4 / PE 36p:3	C41H76NO7P	Glycerophosphoethanolamines	Glycerophospholipids		699.544	Fluid	7.36534	([M+H]+)	SM 34:3	C39H75N2O6P	Sphingomyelins	Sphingolipids
724.697	Cells	16.1856	([M+NH4]+)	22:1 Cholesteryl ester	C49H86O2	Cholesteryl esters	Steroids and Steroid Derivatives		700.527	Fluid	8.88828	([M+H]+)	PC 31e:3 / PC 31p:2	C39H74NO7P	Glycerophosphocholines	Glycerophospholipids
724.697	Cells	16.9093	([M+NH4]+)	22:1 Cholesteryl ester	C49H86O2	Cholesteryl esters	Steroids and Steroid Derivatives		700.528	Fluid	9.29249	([M-H]-)	PE 34e:2 / PE 34p:1	C39H76NO7P	Glycerophosphoethanolamines	Glycerophospholipids
726.546	Cells	9.50114	([M-H]-)	PE 36e:3 / PE 36p:2	C41H78NO7P	Glycerophosphoethanolamines	Glycerophospholipids		700.528	Fluid	8.04877	([M+H]+)	PC 31e:3 / PC 31p:2	C39H74NO7P	Glycerophosphocholines	Glycerophospholipids
728.525	Cells	8.77792	([M-H]-)	PE 35a:2	C40H76NO8P	Glycerophosphoethanolamines	Glycerophospholipids		701.559	Fluid	7.63979	([M+H]+)	SM 34:2	C39H77N2O6P	Sphingomyelins	Sphingolipids
728.558	Cells	8.69601	([M+H]+)	PC 33e:3 / PC 33p:2	C41H78NO7P	Glycerophosphocholines	Glycerophospholipids		702.545	Fluid	9.31166	([M-H]-)	PE 34e:1 / PE 34p:0	C39H78NO7P	Glycerophosphoethanolamines	Glycerophospholipids
728.559	Cells	9.51478	([M+H]+)	PC 33e:3 / PC 33p:2	C41H78NO7P	Glycerophosphocholines	Glycerophospholipids		703.575	Fluid	8.03413	([M+H]+)	SM 34:1	C39H79N2O6P	Sphingomyelins	Sphingolipids
728.561	Cells	9.93794	([M-H]-)	PE 36e:1 / PE 36p:0	C41H80NO7P	Glycerophosphoethanolamines	Glycerophospholipids		704.523	Fluid	7.74209	([M+H]+)	PC 30a:1	C38H74NO8P	Glycerophosphocholines	Glycerophospholipids
728.562	Cells	9.55352	([M-H]-)	PE 36e:1 / PE 36p:0	C41H80NO7P	Glycerophosphoethanolamines	Glycerophospholipids		704.524	Fluid	8.56589	([M+H]+)	PC 30a:1	C38H74NO8P	Glycerophosphocholines	Glycerophospholipids
729.591	Cells	8.33695	([M+H]+)	SM (d18:1/C18:1)	C41H81N2O6P	Sphingomyelins	Sphingolipids		704.558	Fluid	8.78626	([M+H]+)	PC 31e:1 / PC 31p:0	C39H78NO7P	Glycerophosphocholines	Glycerophospholipids
730.538	Cells	8.79252	([M+H]+)	PC 32a:2	C40H76NO8P	Glycerophosphocholines	Glycerophospholipids		706.538	Fluid	8.11442	([M+H]+)	PC 30a:0	C38H76NO8P	Glycerophosphocholines	Glycerophospholipids
730.538	Cells	8.07387	([M+H]+)	PC 32a:2	C40H76NO8P	Glycerophosphocholines	Glycerophospholipids		706.575	Fluid	8.87763	([M+H]+)	PC 31e:0	C39H80NO7P	Glycerophosphocholines	Glycerophospholipids
730.54	Cells	9.1477	([M-H]-)	PE 35a:1	C40H78NO8P	Glycerophosphoethanolamines	Glycerophospholipids		708.663	Fluid	14.8454	([M+NH4]+)	lanosteryl oleate	C48H82O2	Cholesteryl esters	Steroids and Steroid Derivatives
730.574	Cells	9.07273	([M+H]+)	PC 33e:2 / PC 33p:1	C41H80NO7P	Glycerophosphocholines	Glycerophospholipids		708.665	Fluid	15.1676	([M+NH4]+)	lanosteryl oleate	C48H82O2	Cholesteryl esters	Steroids and Steroid Derivatives
730.575	Cells	9.56925	([M+H]+)	PC 33e:2 / PC 33p:1	C41H80NO7P	Glycerophosphocholines	Glycerophospholipids		714.508	Fluid	8.48707	([M-H]-)	PE 34a:2	C39H74NO8P	Glycerophosphoethanolamines	Glycerophospholipids
730.575	Cells	9.95422	([M+H]+)	PC 33e:2 / PC 33p:1	C41H80NO7P	Glycerophosphocholines	Glycerophospholipids		714.543	Fluid	8.31226	([M+H]+)	PC 32e:3 / PC 32p:2	C40H76NO7P	Glycerophosphocholines	Glycerophospholipids
730.578	Cells	9.99001	([M-H]-)	PE 36e:2 / PE 36p:1	C41H82NO7P	Glycerophosphoethanolamines	Glycerophospholipids		714.618	Fluid	14.4558	([M+NH4]+)	22:6 Cholesteryl ester	C49H76O2	Cholesteryl esters	Steroids and Steroid Derivatives
731.606	Cells	8.7344	([M+H]+)	SM (d18:1/C18:0)	C41H83N2O6P	Sphingomyelins	Sphingolipids		715.575	Fluid	7.97254	([M+H]+)	SM 35:2	C40H79N2O6P	Sphingomyelins	Sphingolipids
732.554	Cells	8.43884	([M+H]+)	PC 32a:1	C40H78NO8P	Glycerophosphocholines	Glycerophospholipids		716.523	Fluid	8.48893	([M+H]+)	PC 31a:2	C39H74NO8P	Glycerophosphocholines	Glycerophospholipids
732.59	Cells	9.2648	([M+H]+)	PC 33e:1 / PC 33p:0	C41H82NO7P	Glycerophosphocholines	Glycerophospholipids		716.523	Fluid	8.87269	([M-H]-)	PE 34a:1	C39H76NO8P	Glycerophosphoethanolamines	Glycerophospholipids
732.591	Cells	10.012	([M+H]+)	PC 33e:1 / PC 33p:0	C41H82NO7P	Glycerophosphocholines	Glycerophospholipids		716.559	Fluid	8.72845	([M+H]+)	PC 32e:2 / PC 32p:1	C40H78NO7P	Glycerophosphocholines	Glycerophospholipids
734.569	Cells	8.83002	([M+H]+)	PC 32a:0	C40H80NO8P	Glycerophosphocholines	Glycerophospholipids		716.633	Fluid	14.8403	([M+NH4]+)	22:5 Cholesteryl ester	C49H78O2	Cholesteryl esters	Steroids and Steroid Derivatives
736.494	Cells	8.17436	([M-H]-)	PE 36a:5	C41H72NO8P	Glycerophosphoethanolamines	Glycerophospholipids		716.633	Fluid	14.0856	([M+NH4]+)	22:5 Cholesteryl ester	C49H78O2	Cholesteryl esters	Steroids and Steroid Derivatives
736.53	Cells	9.19681	([M-H]-)	PE 37e:5 / PE 37p:4	C42H76NO7P	Glycerophosphoethanolamines	Glycerophospholipids		717.59	Fluid	8.33086	([M+H]+)	SM 35:1	C40H81N2O6P	Sphingomyelins	Sphingolipids
738.507	Cells	8.18985	([M+H]+)	PC 33a:5	C41H72NO8P	Glycerophosphocholines	Glycerophospholipids		718.538	Fluid	8.86582	([M+H]+)	PC 31a:1	C39H76NO8P	Glycerophosphocholines	Glycerophospholipids
738.509	Cells	8.55725	([M-H]-)	PE 36a:4	C41H74NO8P	Glycerophosphoethanolamines	Glycerophospholipids		718.538	Fluid	8.03635	([M+H]+)	PC 31a:1	C39H76NO8P	Glycerophosphocholines	Glycerophospholipids
738.543	Cells	9.2074	([M+H]+)	PC 34e:5 / PC 34p:4	C42H76NO7P	Glycerophosphocholines	Glycerophospholipids		718.574	Fluid	9.15118	([M+H]+)	PC 32e:1 / PC 32p:0	C40H80NO7P	Glycerophosphocholines	Glycerophospholipids
738.543	Cells	8.43263	([M+H]+)	PC 34e:5 / PC 34p:4	C42H76NO7P	Glycerophosphocholines	Glycerophospholipids		718.649	Fluid	14.624	([M+NH4]+)	22:4 Cholesteryl ester	C49H80O2	Cholesteryl esters	Steroids and Steroid Derivatives
738.546	Cells	9.46344	([M-H]-)	PE 37e:4 / PE 37p:3	C42H78NO7P	Glycerophosphoethanolamines	Glycerophospholipids		718.649	Fluid	15.3823	([M+NH4]+)	22:4 Cholesteryl ester	C49H80O2	Cholesteryl esters	Steroids and Steroid Derivatives
740.523	Cells	8.57109	([M+H]+)	PC 33a:4	C41H74NO8P	Glycerophosphocholines	Glycerophospholipids		719.607	Fluid	8.57028	([M+H]+)	SM 35:0	C40H83N2O6P	Sphingomyelins	Sphingolipids
740.525	Cells	8.71306	([M-H]-)	PE 36a:3	C41H76NO8P	Glycerophosphoethanolamines	Glycerophospholipids		720.497	Fluid	8.55816	([M-H]-)	PE 36e:6 / PE 36p:5	C41H72NO7P	Glycerophosphoethanolamines	Glycerophospholipids
742.538	Cells	8.72066	([M+H]+)	PC 33a:3	C41H76NO8P	Glycerophosphocholines	Glycerophospholipids		720.554	Fluid	8.39054	([M+H]+)	PC 31a:0	C39H78NO8P	Glycerophosphocholines	Glycerophospholipids
742.54	Cells	9.08145	([M-H]-)	PE 36a:2	C41H78NO8P	Glycerophosphoethanolamines	Glycerophospholipids		720.59	Fluid	9.23236	([M+H]+)	PC 32e:0	C40H82NO7P	Glycerophosphocholines	Glycerophospholipids
742.574	Cells	9.05171	([M+H]+)	PC 34e:3 / PC 34p:2	C42H80NO7P	Glycerophosphocholines	Glycerophospholipids		722.512	Fluid	8.55912	([M+H]+)	PC 33e:6 / PC 33p:5	C41H72NO7P	Glycerophosphocholines	Glycerophospholipids
744.553	Cells	8.35405	([M+H]+)	PC 33a:2	C41H78NO8P	Glycerophosphocholines	Glycerophospholipids		722.513	Fluid	8.94268	([M-H]-)	PE 36e:5 / PE 36p:4	C41H74NO7P	Glycerophosphoethanolamines	Glycerophospholipids
744.554	Cells	9.08769	([M+H]+)	PC 33a:2	C41H78NO8P	Glycerophosphocholines	Glycerophospholipids		722.68	Fluid	14.8439	([M+NH4]+)	22:2 Cholesteryl ester	C49H84O2	Cholesteryl esters	Steroids and Steroid Derivatives
744.556	Cells	8.87093	([M-H]-)	PE 36a:1	C41H80NO8P	Glycerophosphoethanolamines	Glycerophospholipids		722.681	Fluid	15.5688	([M+NH4]+)	22:2 Cholesteryl ester	C49H84O2	Cholesteryl esters	Steroids and Steroid Derivatives
744.556	Cells	9.50099	([M-H]-)	PE 36a:1	C41H80NO8P	Glycerophosphoethanolamines	Glycerophospholipids		724.527	Fluid	8.9441	([M+H]+)	PC 33e:5 / PC 33p:4	C41H74NO7P	Glycerophosphocholines	Glycerophospholipids
744.59	Cells	9.20231	([M+H]+)	PC 34e:2 / PC 34p:1	C42H82NO7P	Glycerophosphocholines	Glycerophospholipids		724.529	Fluid	9.13455	([M-H]-)	PE 36e:4 / PE 36p:3	C41H76NO7P	Glycerophosphoethanolamines	Glycerophospholipids
744.59	Cells	9.4792	([M+H]+)	PC 34e:2 / PC 34p:1	C42H82NO7P	Glycerophosphocholines	Glycerophospholipids		724.696	Fluid	15.4064	([M+NH4]+)	22:1 Cholesteryl ester	C49H86O2	Cholesteryl esters	Steroids and Steroid Derivatives
745.62	Cells	8.96937	([M+H]+)	SM (d18:1/C19:0)	C42H85N2O6P	Sphingomyelins	Sphingolipids		726.543	Fluid	8.18656	([M+H]+)	PC 33e:4 / PC 33p:3	C41H76NO7P	Glycerophosphocholines	Glycerophospholipids
746.569	Cells	8.72701	([M+H]+)	PC 33a:1	C41H80NO8P	Glycerophosphocholines	Glycerophospholipids		726.544	Fluid	9.50172	([M-H]-)	PE 36e:3 / PE 36p:2	C41H78NO7P	Glycerophosphoethanolamines	Glycerophospholipids
746.57	Cells	9.50995	([M+H]+)	PC 33a:1	C41H80NO8P	Glycerophosphocholines	Glycerophospholipids		728.559	Fluid	8.57223	([M+H]+)	PC 33e:3 / PC 33p:2	C41H78NO7P	Glycerophosphocholines	Glycerophospholipids
746.606	Cells	9.63441	([M+H]+)	PC 34e:1 / PC 34p:0	C42H84NO7P	Glycerophosphocholines	Glycerophospholipids		728.56	Fluid	9.92215	([M-H]-)	PE 36e:1 / PE 36p:0	C41H80NO7P	Glycerophosphoethanolamines	Glycerophospholipids
748.527	Cells	8.81093	([M+H]+)	PC 35e:7 / PC 35p:6	C43H74NO7P	Glycerophosphocholines	Glycerophospholipids		729.59	Fluid	8.27378	([M+H]+)	SM 36:2	C41H81N2O6P	Sphingomyelins	Sphingolipids
748.53	Cells	9.11648	([M-H]-)	PE 38e:6 / PE 38p:5	C43H76NO7P	Glycerophosphoethanolamines	Glycerophospholipids		730.538	Fluid	7.97653	([M+H]+)	PC 32a:2	C40H76NO8P	Glycerophosphocholines	Glycerophospholipids
748.585	Cells	9.06488	([M+H]+)	PC 33a:0	C41H82NO8P	Glycerophosphocholines	Glycerophospholipids		730.574	Fluid	8.99646	([M+H]+)	PC 33e:2 / PC 33p:1	C41H80NO7P	Glycerophosphocholines	Glycerophospholipids
750.543	Cells	9.12679	([M+H]+)	PC 35e:6 / PC 35p:5	C43H76NO7P	Glycerophosphocholines	Glycerophospholipids		731.606	Fluid	8.66762	([M+H]+)	SM 36:1	C41H83N2O6P	Sphingomyelins	Sphingolipids
750.545	Cells	9.56123	([M-H]-)	PE 38e:5 / PE 38p:4	C43H78NO7P	Glycerophosphoethanolamines	Glycerophospholipids		732.553	Fluid	8.35068	([M+H]+)	PC 32a:1	C40H78NO8P	Glycerophosphocholines	Glycerophospholipids
750.547	Cells	9.22206	([M-H]-)	PE 38e:5 / PE 38p:4	C43H78NO7P	Glycerophosphoethanolamines	Glycerophospholipids		733.623	Fluid	8.90518	([M+H]+)	SM 36:0	C41H85N2O6P	Sphingomyelins	Sphingolipids
752.524	Cells	8.82113	([M-H]-)	PE 37a:4	C42H76NO8P	Glycerophosphoethanolamines	Glycerophospholipids		734.569	Fluid	8.72484	([M+H]+)	PC 32a:0	C40H80NO8P	Glycerophosphocholines	Glycerophospholipids
752.559	Cells	8.70486	([M+H]+)	PC 35e:5 / PC 35p:4	C43H78NO7P	Glycerophosphocholines	Glycerophospholipids		735.521	Fluid	7.59961	([M-H]-)	PG 33a:0	C39H77O10P	Glycerophosphoglycerols	Glycerophospholipids
752.562	Cells	9.76752	([M-H]-)	PE 38e:4 / PE 38p:3	C43H80NO7P	Glycerophosphoethanolamines	Glycerophospholipids		736.492	Fluid	8.17399	([M-H]-)	PE 36a:5	C41H72NO8P	Glycerophosphoethanolamines	Glycerophospholipids
752.728	Cells	17.5939	([M+NH4]+)	24:1 Cholesteryl ester	C51H90O2	Cholesteryl esters	Steroids and Steroid Derivatives		736.528	Fluid	9.18681	([M-H]-)	PE 37e:5 / PE 37p:4	C42H76NO7P	Glycerophosphoethanolamines	Glycerophospholipids
754.54	Cells	9.06124	([M-H]-)	PE 37a:3	C42H78NO8P	Glycerophosphoethanolamines	Glycerophospholipids		738.508	Fluid	8.54317	([M-H]-)	PE 36a:4	C41H74NO8P	Glycerophosphoethanolamines	Glycerophospholipids
754.57	Cells	9.69995	([M+H]+)	PC 35e:4 / PC 35p:3	C43H80NO7P	Glycerophosphocholines	Glycerophospholipids		738.508	Fluid	8.1747	([M+H]+)	PC 33a:5	C41H72NO8P	Glycerophosphocholines	Glycerophospholipids
754.577	Cells	10.1101	([M-H]-)	PE 38e:3 / PE 38p:2	C43H82NO7P	Glycerophosphoethanolamines	Glycerophospholipids		738.542	Fluid	9.17424	([M+H]+)	PC 34e:5 / PC 34p:4	C42H76NO7P	Glycerophosphocholines	Glycerophospholipids
756.554	Cells	8.29684	([M+H]+)	PC 34a:3	C42H78NO8P	Glycerophosphocholines	Glycerophospholipids		738.543	Fluid	8.30441	([M+H]+)	PC 34e:5 / PC 34p:4	C42H76NO7P	Glycerophosphocholines	Glycerophospholipids
756.556	Cells	9.36308	([M-H]-)	PE 37a:2	C42H80NO8P	Glycerophosphoethanolamines	Glycerophospholipids		740.523	Fluid	8.71467	([M-H]-)	PE 36a:3	C41H76NO8P	Glycerophosphoethanolamines	Glycerophospholipids
756.59	Cells	9.35481	([M+H]+)	PC 35e:3 / PC 35p:2	C43H82NO7P	Glycerophosphocholines	Glycerophospholipids		740.524	Fluid	8.55111	([M+H]+)	PC 33a:4	C41H74NO8P	Glycerophosphocholines	Glycerophospholipids
758.569	Cells	8.64187	([M+H]+)	PC 34a:2	C42H80NO8P	Glycerophosphocholines	Glycerophospholipids		740.558	Fluid	8.57025	([M+H]+)	PC 34e:4 / PC 34p:3	C42H78NO7P	Glycerophosphocholines	Glycerophospholipids
758.572	Cells	9.75813	([M-H]-)	PE 37a:1	C42H82NO8P	Glycerophosphoethanolamines	Glycerophospholipids		742.537	Fluid	7.95503	([M+H]+)	PC 33a:3	C41H76NO8P	Glycerophosphocholines	Glycerophospholipids
760.494	Cells	8.04981	([M-H]-)	PE 38a:7	C43H72NO8P	Glycerophosphoethanolamines	Glycerophospholipids		742.538	Fluid	8.70638	([M+H]+)	PC 33a:3	C41H76NO8P	Glycerophosphocholines	Glycerophospholipids
760.585	Cells	9.01479	([M+H]+)	PC 34a:1	C42H82NO8P	Glycerophosphocholines	Glycerophospholipids		742.538	Fluid	8.48932	([M-H]-)	PE 36a:2	C41H78NO8P	Glycerophosphoethanolamines	Glycerophospholipids
762.509	Cells	8.40145	([M-H]-)	PE 38a:6	C43H74NO8P	Glycerophosphoethanolamines	Glycerophospholipids		742.539	Fluid	9.07025	([M-H]-)	PE 36a:2	C41H78NO8P	Glycerophosphoethanolamines	Glycerophospholipids
762.545	Cells	9.30023	([M-H]-)	PE 39e:6 / PE 39p:5	C44H78NO7P	Glycerophosphoethanolamines	Glycerophospholipids		742.574	Fluid	8.95744	([M+H]+)	PC 34e:3 / PC 34p:2	C42H80NO7P	Glycerophosphocholines	Glycerophospholipids
762.567	Cells	8.76542	([M-H]-)	PS 35e:0	C41H82NO9P	Glycerophosphoserines	Glycerophospholipids		743.605	Fluid	8.59694	([M+H]+)	SM 37:2	C42H83N2O6P	Sphingomyelins	Sphingolipids
762.601	Cells	9.4792	([M+H]+)	PC 34a:0	C42H84NO8P	Glycerophosphocholines	Glycerophospholipids		744.553	Fluid	8.25341	([M+H]+)	PC 33a:2	C41H78NO8P	Glycerophosphocholines	Glycerophospholipids
764.522	Cells	8.41183	([M+H]+)	PC 35a:6	C43H74NO8P	Glycerophosphocholines	Glycerophospholipids		744.554	Fluid	9.07304	([M+H]+)	PC 33a:2	C41H78NO8P	Glycerophosphocholines	Glycerophospholipids
764.525	Cells	8.72524	([M-H]-)	PE 38a:5	C43H76NO8P	Glycerophosphoethanolamines	Glycerophospholipids		744.554	Fluid	8.87426	([M-H]-)	PE 36a:1	C41H80NO8P	Glycerophosphoethanolamines	Glycerophospholipids
764.557	Cells	8.02042	([M-H]-)	PE 39e:5 / PE 39p:4	C44H80NO7P	Glycerophosphoethanolamines	Glycerophospholipids		744.555	Fluid	9.49037	([M-H]-)	PE 36a:1	C41H80NO8P	Glycerophosphoethanolamines	Glycerophospholipids
764.561	Cells	9.66848	([M-H]-)	PE 39e:5 / PE 39p:4	C44H80NO7P	Glycerophosphoethanolamines	Glycerophospholipids		744.59	Fluid	9.3798	([M+H]+)	PC 34e:2 / PC 34p:1	C42H82NO7P	Glycerophosphocholines	Glycerophospholipids
764.558	Cells	9.31634	([M+H]+)	PC 36e:6 / PC 36p:5	C44H78NO7P	Glycerophosphocholines	Glycerophospholipids		745.621	Fluid	8.91879	([M+H]+)	SM 37:1	C42H85N2O6P	Sphingomyelins	Sphingolipids
764.558	Cells	8.69068	([M+H]+)	PC 36e:6 / PC 36p:5	C44H78NO7P	Glycerophosphocholines	Glycerophospholipids		746.534	Fluid	8.36664	([M-H]-)	PS 34p:0	C40H78NO9P	Glycerophosphoserines	Glycerophospholipids
766.538	Cells	8.73849	([M+H]+)	PC 35a:5	C43H76NO8P	Glycerophosphocholines	Glycerophospholipids		746.569	Fluid	8.64917	([M+H]+)	PC 33a:1	C41H80NO8P	Glycerophosphocholines	Glycerophospholipids
766.54	Cells	9.18651	([M-H]-)	PE 38a:4	C43H78NO8P	Glycerophosphoethanolamines	Glycerophospholipids		746.606	Fluid	9.45961	([M+H]+)	PC 34e:1 / PC 34p:0	C42H84NO7P	Glycerophosphocholines	Glycerophospholipids
768.553	Cells	9.19558	([M+H]+)	PC 35a:4	C43H78NO8P	Glycerophosphocholines	Glycerophospholipids		748.528	Fluid	9.09922	([M-H]-)	PE 38e:6 / PE 38p:5	C43H76NO7P	Glycerophosphoethanolamines	Glycerophospholipids
768.554	Cells	8.34514	([M+H]+)	PC 35a:4	C43H78NO8P	Glycerophosphocholines	Glycerophospholipids		748.585	Fluid	8.97838	([M+H]+)	PC 33a:0	C41H82NO8P	Glycerophosphocholines	Glycerophospholipids
768.557	Cells	9.41643	([M-H]-)	PE 38a:3	C43H80NO8P	Glycerophosphoethanolamines	Glycerophospholipids		748.622	Fluid	9.97226	([M+H]+)	PC 34e:0	C42H86NO7P	Glycerophosphocholines	Glycerophospholipids
768.589	Cells	9.38127	([M+H]+)	PC 36e:4 / PC 36p:3	C44H82NO7P	Glycerophosphocholines	Glycerophospholipids		750.543	Fluid	9.0902	([M+H]+)	PC 35e:6 / PC 35p:5	C43H76NO7P	Glycerophosphocholines	Glycerophospholipids
770.568	Cells	9.35263	([M+H]+)	PC 35a:3	C43H80NO8P	Glycerophosphocholines	Glycerophospholipids		750.543	Fluid	8.23392	([M+H]+)	PC 35e:6 / PC 35p:5	C43H76NO7P	Glycerophosphocholines	Glycerophospholipids
770.569	Cells	8.59798	([M+H]+)	PC 35a:3	C43H80NO8P	Glycerophosphocholines	Glycerophospholipids		750.544	Fluid	9.55425	([M-H]-)	PE 38e:5 / PE 38p:4	C43H78NO7P	Glycerophosphoethanolamines	Glycerophospholipids
770.571	Cells	9.09663	([M-H]-)	PE 38a:2	C43H82NO8P	Glycerophosphoethanolamines	Glycerophospholipids		752.559	Fluid	9.50612	([M+H]+)	PC 35e:5 / PC 35p:4	C43H78NO7P	Glycerophosphocholines	Glycerophospholipids
770.572	Cells	9.67525	([M-H]-)	PE 38a:2	C43H82NO8P	Glycerophosphoethanolamines	Glycerophospholipids		752.559	Fluid	8.59	([M+H]+)	PC 35e:5 / PC 35p:4	C43H78NO7P	Glycerophosphocholines	Glycerophospholipids
770.606	Cells	9.41946	([M+H]+)	PC 36e:3 / PC 36p:2	C44H84NO7P	Glycerophosphocholines	Glycerophospholipids		752.56	Fluid	9.78057	([M-H]-)	PE 38e:4 / PE 38p:3	C43H80NO7P	Glycerophosphoethanolamines	Glycerophospholipids
772.584	Cells	8.93019	([M+H]+)	PC 35a:2	C43H82NO8P	Glycerophosphocholines	Glycerophospholipids		752.728	Fluid	17.5957	([M+NH4]+)	24:1 Cholesteryl ester	C51H90O2	Cholesteryl esters	Steroids and Steroid Derivatives
772.587	Cells	10.095	([M-H]-)	PE 38a:1	C43H84NO8P	Glycerophosphoethanolamines	Glycerophospholipids		754.538	Fluid	7.93572	([M+H]+)	PC 34a:4	C42H76NO8P	Glycerophosphocholines	Glycerophospholipids
772.621	Cells	9.87507	([M+H]+)	PC 36e:2 / PC 36p:1	C44H86NO7P	Glycerophosphocholines	Glycerophospholipids		754.574	Fluid	8.86575	([M+H]+)	PC 35e:4 / PC 35p:3	C43H80NO7P	Glycerophosphocholines	Glycerophospholipids
773.652	Cells	9.82899	([M+H]+)	SM (d18:1/C21:0)	C44H89N2O6P	Sphingomyelins	Sphingolipids		756.487	Fluid	6.92508	([M-H]-)	PS 34a:3	C40H72NO10P	Glycerophosphoserines	Glycerophospholipids
774.528	Cells	10.9356	([M-H]-)	PS 35a:1	C41H78NO10P	Glycerophosphoserines	Glycerophospholipids		756.518	Fluid	7.87677	([M-H]-)	PS 35p:2	C41H76NO9P	Glycerophosphoserines	Glycerophospholipids
774.546	Cells	9.22148	([M-H]-)	PE 40e:7 / PE 40p:6	C45H78NO7P	Glycerophosphoethanolamines	Glycerophospholipids		756.554	Fluid	8.19344	([M+H]+)	PC 34a:3	C42H78NO8P	Glycerophosphocholines	Glycerophospholipids
774.6	Cells	9.3294	([M+H]+)	PC 35a:1	C43H84NO8P	Glycerophosphocholines	Glycerophospholipids		756.59	Fluid	9.229	([M+H]+)	PC 35e:3 / PC 35p:2	C43H82NO7P	Glycerophosphocholines	Glycerophospholipids
774.637	Cells	10.3935	([M+H]+)	PC 36e:1 / PC 36p:0	C44H88NO7P	Glycerophosphocholines	Glycerophospholipids		757.621	Fluid	8.9078	([M+H]+)	SM 38:2	C43H85N2O6P	Sphingomyelins	Sphingolipids
776.52	Cells	8.05125	([M+H]+)	PC 36a:7	C44H74NO8P	Glycerophosphocholines	Glycerophospholipids		758.569	Fluid	8.54663	([M+H]+)	PC 34a:2	C42H80NO8P	Glycerophosphocholines	Glycerophospholipids
776.558	Cells	9.2439	([M+H]+)	PC 37e:7 / PC 37p:6	C45H78NO7P	Glycerophosphocholines	Glycerophospholipids		758.606	Fluid	9.64634	([M+H]+)	PC 35e:2 / PC 35p:1	C43H84NO7P	Glycerophosphocholines	Glycerophospholipids
776.562	Cells	9.65939	([M-H]-)	PE 40e:6 / PE 40p:5	C45H80NO7P	Glycerophosphoethanolamines	Glycerophospholipids		759.637	Fluid	9.3798	([M+H]+)	SM 38:1	C43H87N2O6P	Sphingomyelins	Sphingolipids
776.618	Cells	9.74548	([M+H]+)	PC 35a:0	C43H86NO8P	Glycerophosphocholines	Glycerophospholipids		760.585	Fluid	8.93805	([M+H]+)	PC 34a:1	C42H82NO8P	Glycerophosphocholines	Glycerophospholipids
778.536	Cells	8.09798	([M+H]+)	PC 36a:6	C44H76NO8P	Glycerophosphocholines	Glycerophospholipids		762.507	Fluid	8.3992	([M-H]-)	PE 38a:6	C43H74NO8P	Glycerophosphoethanolamines	Glycerophospholipids
778.541	Cells	8.93604	([M-H]-)	PE 39a:5	C44H78NO8P	Glycerophosphoethanolamines	Glycerophospholipids		762.544	Fluid	9.27501	([M-H]-)	PE 39e:6 / PE 39p:5	C44H78NO7P	Glycerophosphoethanolamines	Glycerophospholipids
778.574	Cells	8.8486	([M+H]+)	PC 37e:6 / PC 37p:5	C45H80NO7P	Glycerophosphocholines	Glycerophospholipids		762.601	Fluid	9.35752	([M+H]+)	PC 34a:0	C42H84NO8P	Glycerophosphocholines	Glycerophospholipids
778.575	Cells	9.67807	([M+H]+)	PC 37e:6 / PC 37p:5	C45H80NO7P	Glycerophosphocholines	Glycerophospholipids		764.522	Fluid	8.41023	([M+H]+)	PC 35a:6	C43H74NO8P	Glycerophosphocholines	Glycerophospholipids
778.577	Cells	10.0425	([M-H]-)	PE 40e:5 / PE 40p:4	C45H82NO7P	Glycerophosphoethanolamines	Glycerophospholipids		764.523	Fluid	8.71539	([M-H]-)	PE 38a:5	C43H76NO8P	Glycerophosphoethanolamines	Glycerophospholipids
778.578	Cells	9.71449	([M-H]-)	PE 40e:5 / PE 40p:4	C45H82NO7P	Glycerophosphoethanolamines	Glycerophospholipids		764.555	Fluid	7.99955	([M-H]-)	PE 39e:5 / PE 39p:4	C44H80NO7P	Glycerophosphoethanolamines	Glycerophospholipids
780.553	Cells	8.28891	([M+H]+)	PC 36a:5	C44H78NO8P	Glycerophosphocholines	Glycerophospholipids		764.558	Fluid	8.78368	([M+H]+)	PC 36e:6 / PC 36p:5	C44H78NO7P	Glycerophosphocholines	Glycerophospholipids
780.556	Cells	9.3094	([M-H]-)	PE 39a:4	C44H80NO8P	Glycerophosphoethanolamines	Glycerophospholipids		766.538	Fluid	8.72054	([M+H]+)	PC 35a:5	C43H76NO8P	Glycerophosphocholines	Glycerophospholipids
780.591	Cells	9.34897	([M+H]+)	PC 37e:5 / PC 37p:4	C45H82NO7P	Glycerophosphocholines	Glycerophospholipids		766.538	Fluid	7.91792	([M+H]+)	PC 35a:5	C43H76NO8P	Glycerophosphocholines	Glycerophospholipids
780.591	Cells	9.72751	([M+H]+)	PC 37e:5 / PC 37p:4	C45H82NO7P	Glycerophosphocholines	Glycerophospholipids		766.539	Fluid	9.17413	([M-H]-)	PE 38a:4	C43H78NO8P	Glycerophosphoethanolamines	Glycerophospholipids
780.594	Cells	10.1106	([M-H]-)	PE 40e:4 / PE 40p:3	C45H84NO7P	Glycerophosphoethanolamines	Glycerophospholipids		766.574	Fluid	8.95987	([M+H]+)	PC 36e:5 / PC 36p:4	C44H80NO7P	Glycerophosphocholines	Glycerophospholipids
782.569	Cells	8.66932	([M+H]+)	PC 36a:4	C44H80NO8P	Glycerophosphocholines	Glycerophospholipids		768.554	Fluid	9.17424	([M+H]+)	PC 35a:4	C43H78NO8P	Glycerophosphocholines	Glycerophospholipids
782.606	Cells	10.1187	([M+H]+)	PC 37e:4 / PC 37p:3	C45H84NO7P	Glycerophosphocholines	Glycerophospholipids		768.555	Fluid	9.39599	([M-H]-)	PE 38a:3	C43H80NO8P	Glycerophosphoethanolamines	Glycerophospholipids
782.606	Cells	9.5801	([M+H]+)	PC 37e:4 / PC 37p:3	C45H84NO7P	Glycerophosphocholines	Glycerophospholipids		768.59	Fluid	9.18952	([M+H]+)	PC 36e:4 / PC 36p:3	C44H82NO7P	Glycerophosphocholines	Glycerophospholipids
784.584	Cells	8.86074	([M+H]+)	PC 36a:3	C44H82NO8P	Glycerophosphocholines	Glycerophospholipids		770.569	Fluid	8.50044	([M+H]+)	PC 35a:3	C43H80NO8P	Glycerophosphocholines	Glycerophospholipids
785.653	Cells	9.61895	([M+H]+)	SM (d18:1/C22:1)	C45H89N2O6P	Sphingomyelins	Sphingolipids		770.569	Fluid	9.11711	([M-H]-)	PE 38a:2	C43H82NO8P	Glycerophosphoethanolamines	Glycerophospholipids
786.6	Cells	9.26014	([M+H]+)	PC 36a:2	C44H84NO8P	Glycerophosphocholines	Glycerophospholipids		770.57	Fluid	9.65921	([M-H]-)	PE 38a:2	C43H82NO8P	Glycerophosphoethanolamines	Glycerophospholipids
787.669	Cells	10.1249	([M+H]+)	SM (d18:1/C22:0)	C45H91N2O6P	Sphingomyelins	Sphingolipids		770.606	Fluid	9.60352	([M+H]+)	PC 36e:3 / PC 36p:2	C44H84NO7P	Glycerophosphocholines	Glycerophospholipids
788.525	Cells	8.67907	([M-H]-)	PE 40a:7	C45H76NO8P	Glycerophosphoethanolamines	Glycerophospholipids		770.667	Fluid	5.68647	([M+NH4]+)	DG 46a:6	C49H84O5	Diacylglycerols	Glycerolipids
788.616	Cells	9.71002	([M+H]+)	PC 36a:1	C44H86NO8P	Glycerophosphocholines	Glycerophospholipids		771.636	Fluid	9.30625	([M+H]+)	SM 39:2	C44H87N2O6P	Sphingomyelins	Sphingolipids
790.517	Cells	8.14338	([M-H]-)	Su (d18:1/C17:1)	C41H77O11NS	Sulfoglycosphingolipids	Sphingolipids		772.585	Fluid	8.83824	([M+H]+)	PC 35a:2	C43H82NO8P	Glycerophosphocholines	Glycerophospholipids
790.538	Cells	8.6949	([M+H]+)	PC 37a:7	C45H76NO8P	Glycerophosphocholines	Glycerophospholipids		772.585	Fluid	9.53486	([M-H]-)	PE 38a:1	C43H84NO8P	Glycerophosphoethanolamines	Glycerophospholipids
790.541	Cells	8.8365	([M-H]-)	PE 40a:6	C45H78NO8P	Glycerophosphoethanolamines	Glycerophospholipids		772.621	Fluid	9.86453	([M+H]+)	PC 36e:2 / PC 36p:1	C44H86NO7P	Glycerophosphocholines	Glycerophospholipids
790.572	Cells	8.94478	([M+H]+)	PC 38e:7 / PC 38p:6	C46H80NO7P	Glycerophosphocholines	Glycerophospholipids		773.653	Fluid	9.76642	([M+H]+)	SM 39:1	C44H89N2O6P	Sphingomyelins	Sphingolipids
792.553	Cells	8.85027	([M+H]+)	PC 37a:6	C45H78NO8P	Glycerophosphocholines	Glycerophospholipids		774.544	Fluid	9.22006	([M-H]-)	PE 40e:7 / PE 40p:6	C45H78NO7P	Glycerophosphoethanolamines	Glycerophospholipids
792.556	Cells	9.25697	([M-H]-)	PE 40a:5	C45H80NO8P	Glycerophosphoethanolamines	Glycerophospholipids		774.6	Fluid	9.24261	([M+H]+)	PC 35a:1	C43H84NO8P	Glycerophosphocholines	Glycerophospholipids
794.529	Cells	8.50438	([M-H]-)	PS 38e:5	C44H78NO9P	Glycerophosphoserines	Glycerophospholipids		774.638	Fluid	10.1947	([M+H]+)	PC 36e:1 / PC 36p:0	C44H88NO7P	Glycerophosphocholines	Glycerophospholipids
794.569	Cells	9.27465	([M+H]+)	PC 37a:5	C45H80NO8P	Glycerophosphocholines	Glycerophospholipids		776.558	Fluid	9.1988	([M+H]+)	PC 37e:7 / PC 37p:6	C45H78NO7P	Glycerophosphocholines	Glycerophospholipids
794.569	Cells	8.57226	([M+H]+)	PC 37a:5	C45H80NO8P	Glycerophosphocholines	Glycerophospholipids		776.558	Fluid	8.54713	([M+H]+)	PC 37e:7 / PC 37p:6	C45H78NO7P	Glycerophosphocholines	Glycerophospholipids
794.572	Cells	9.6398	([M-H]-)	PE 40a:4	C45H82NO8P	Glycerophosphoethanolamines	Glycerophospholipids		776.56	Fluid	9.26053	([M-H]-)	PE 40e:6 / PE 40p:5	C45H80NO7P	Glycerophosphoethanolamines	Glycerophospholipids
794.605	Cells	9.41328	([M+H]+)	PC 38e:5 / PC 38p:4	C46H84NO7P	Glycerophosphocholines	Glycerophospholipids		776.56	Fluid	9.65858	([M-H]-)	PE 40e:6 / PE 40p:5	C45H80NO7P	Glycerophosphoethanolamines	Glycerophospholipids
796.513	Cells	8.7671	([M-H]-)	PS 37a:4	C43H76NO10P	Glycerophosphoserines	Glycerophospholipids		776.58	Fluid	8.09558	([M+NH4]+)	TG 46:10	C49H74O6	Triacylglycerols	Glycerolipids
796.518	Cells	9.30471	([M-H]-)	PS 37a:4	C43H76NO10P	Glycerophosphoserines	Glycerophospholipids		776.581	Fluid	9.36251	([M-H]-)	PS 36e:0	C42H84NO9P	Glycerophosphoserines	Glycerophospholipids
796.584	Cells	8.91972	([M+H]+)	PC 37a:4	C45H82NO8P	Glycerophosphocholines	Glycerophospholipids		776.617	Fluid	9.57757	([M+H]+)	PC 35a:0	C43H86NO8P	Glycerophosphocholines	Glycerophospholipids
796.585	Cells	9.63973	([M+H]+)	PC 37a:4	C45H82NO8P	Glycerophosphocholines	Glycerophospholipids		778.574	Fluid	8.73618	([M+H]+)	PC 37e:6 / PC 37p:5	C45H80NO7P	Glycerophosphocholines	Glycerophospholipids
796.588	Cells	9.98631	([M-H]-)	PE 40a:3	C45H84NO8P	Glycerophosphoethanolamines	Glycerophospholipids		778.575	Fluid	9.6194	([M+H]+)	PC 37e:6 / PC 37p:5	C45H80NO7P	Glycerophosphocholines	Glycerophospholipids
796.622	Cells	9.8512	([M+H]+)	PC 38e:4 / PC 38p:3	C46H86NO7P	Glycerophosphocholines	Glycerophospholipids		778.576	Fluid	10.0419	([M-H]-)	PE 40e:5 / PE 40p:4	C45H82NO7P	Glycerophosphoethanolamines	Glycerophospholipids
797.652	Cells	9.48951	([M+H]+)	SM (d18:2/C23:1)	C46H89N2O6P	Sphingomyelins	Sphingolipids		778.577	Fluid	9.71124	([M-H]-)	PE 40e:5 / PE 40p:4	C45H82NO7P	Glycerophosphoethanolamines	Glycerophospholipids
798.601	Cells	9.19536	([M+H]+)	PC 37a:3	C45H84NO8P	Glycerophosphocholines	Glycerophospholipids		780.552	Fluid	8.34277	([M+H]+)	PC 36a:5	C44H78NO8P	Glycerophosphocholines	Glycerophospholipids
798.603	Cells	10.2714	([M-H]-)	PE 40a:2	C45H86NO8P	Glycerophosphoethanolamines	Glycerophospholipids		780.59	Fluid	9.21228	([M+H]+)	PC 37e:5 / PC 37p:4	C45H82NO7P	Glycerophosphocholines	Glycerophospholipids
799.669	Cells	9.94538	([M+H]+)	SM (d18:1/C23:1)	C46H91N2O6P	Sphingomyelins	Sphingolipids		780.59	Fluid	9.9998	([M+H]+)	PC 37e:5 / PC 37p:4	C45H82NO7P	Glycerophosphocholines	Glycerophospholipids
800.616	Cells	9.58772	([M+H]+)	PC 37a:2	C45H86NO8P	Glycerophosphocholines	Glycerophospholipids		780.707	Fluid	14.3576	([M+NH4]+)	TG 45:1	C48H90O6	Triacylglycerols	Glycerolipids
801.684	Cells	10.4813	([M+H]+)	SM (d18:1/C23:0)	C46H93N2O6P	Sphingomyelins	Sphingolipids		782.569	Fluid	8.56642	([M+H]+)	PC 36a:4	C44H80NO8P	Glycerophosphocholines	Glycerophospholipids
802.632	Cells	10.0172	([M+H]+)	PC 37a:1	C45H88NO8P	Glycerophosphocholines	Glycerophospholipids		782.606	Fluid	9.45961	([M+H]+)	PC 37e:4 / PC 37p:3	C45H84NO7P	Glycerophosphocholines	Glycerophospholipids
804.481	Cells	8.17304	([M-H]-)	PS 38a:7	C44H72NO10P	Glycerophosphoserines	Glycerophospholipids		782.722	Fluid	14.7894	([M+NH4]+)	TG 45:0	C48H92O6	Triacylglycerols	Glycerolipids
804.554	Cells	8.18454	([M+H]+)	PC 38a:7	C46H78NO8P	Glycerophosphocholines	Glycerophospholipids		784.585	Fluid	8.79764	([M+H]+)	PC 36a:3	C44H82NO8P	Glycerophosphocholines	Glycerophospholipids
805.526	Cells	8.018	([M-H]-)	PI 33e:2 / PI 33p:1	C42H79O12P	Glycerophosphoinositols	Glycerophospholipids		784.622	Fluid	9.87306	([M+H]+)	PC 37e:3 / PC 37p:2	C45H86NO7P	Glycerophosphocholines	Glycerophospholipids
806.569	Cells	8.51604	([M+H]+)	PC 38a:6	C46H80NO8P	Glycerophosphocholines	Glycerophospholipids		785.653	Fluid	9.57594	([M+H]+)	SM 40:2	C45H89N2O6P	Sphingomyelins	Sphingolipids
806.605	Cells	9.51396	([M+H]+)	PC 39e:6 / PC 39p:5	C47H84NO7P	Glycerophosphocholines	Glycerophospholipids		786.601	Fluid	9.17388	([M+H]+)	PC 36a:2	C44H84NO8P	Glycerophosphocholines	Glycerophospholipids
808.584	Cells	8.83167	([M+H]+)	PC 38a:5	C46H82NO8P	Glycerophosphocholines	Glycerophospholipids		787.669	Fluid	10.0468	([M+H]+)	SM 40:1	C45H91N2O6P	Sphingomyelins	Sphingolipids
808.621	Cells	9.82148	([M+H]+)	PC 39e:5 / PC 39p:4	C47H86NO7P	Glycerophosphocholines	Glycerophospholipids		788.616	Fluid	9.58812	([M+H]+)	PC 36a:1	C44H86NO8P	Glycerophosphocholines	Glycerophospholipids
810.6	Cells	9.25437	([M+H]+)	PC 38a:4	C46H84NO8P	Glycerophosphocholines	Glycerophospholipids		790.539	Fluid	8.83521	([M-H]-)	PE 40a:6	C45H78NO8P	Glycerophosphoethanolamines	Glycerophospholipids
811.669	Cells	9.79956	([M+H]+)	SM (d18:2/C24:1)	C47H91N2O6P	Sphingomyelins	Sphingolipids		790.573	Fluid	9.00065	([M+H]+)	PC 38e:7 / PC 38p:6	C46H80NO7P	Glycerophosphocholines	Glycerophospholipids
812.616	Cells	9.53349	([M+H]+)	PC 38a:3	C46H86NO8P	Glycerophosphocholines	Glycerophospholipids		792.531	Fluid	8.48796	([M-H]-)	Su 35:1	C41H79O11NS	Sulfoglycosphingolipids	Sphingolipids
813.684	Cells	10.2446	([M+H]+)	SM (d18:1/C24:1)	C47H93N2O6P	Sphingomyelins	Sphingolipids		792.553	Fluid	8.82869	([M+H]+)	PC 37a:6	C45H78NO8P	Glycerophosphocholines	Glycerophospholipids
814.632	Cells	9.93306	([M+H]+)	PC 38a:2	C46H88NO8P	Glycerophosphocholines	Glycerophospholipids		792.554	Fluid	9.25763	([M-H]-)	PE 40a:5	C45H80NO8P	Glycerophosphoethanolamines	Glycerophospholipids
814.64	Cells	9.93276	([M+NH4]+)	DG 50a:12	C53H80O5	Diacylglycerols	Glycerolipids		792.589	Fluid	9.11301	([M+H]+)	PC 38e:6 / PC 38p:5	C46H82NO7P	Glycerophosphocholines	Glycerophospholipids
815.642	Cells	9.91846	([M+NH4]+)	PA 43a:2	C46H86O8P	s	Glycerophospholipids		792.707	Fluid	14.3366	([M+NH4]+)	TG 46:2	C49H90O6	Triacylglycerols	Glycerolipids
815.7	Cells	10.8162	([M+H]+)	SM (d18:1/C24:0)	C47H95N2O6P	Sphingomyelins	Sphingolipids		794.569	Fluid	9.25093	([M+H]+)	PC 37a:5	C45H80NO8P	Glycerophosphocholines	Glycerophospholipids
816.533	Cells	8.55139	([M-H]-)	Su (d18:2/C19:1)	C43H79O11NS	Sulfoglycosphingolipids	Sphingolipids		794.569	Fluid	8.49047	([M+H]+)	PC 37a:5	C45H80NO8P	Glycerophosphocholines	Glycerophospholipids
818.572	Cells	9.42753	([M-H]-)	PE 42a:6	C47H82NO8P	Glycerophosphoethanolamines	Glycerophospholipids		794.57	Fluid	9.62654	([M-H]-)	PE 40a:4	C45H82NO8P	Glycerophosphoethanolamines	Glycerophospholipids
820.55	Cells	9.77596	([M-H]-)	PS 40p:5	C46H80NO9P	Glycerophosphoserines	Glycerophospholipids		794.605	Fluid	9.4535	([M+H]+)	PC 38e:5 / PC 38p:4	C46H84NO7P	Glycerophosphocholines	Glycerophospholipids
820.583	Cells	8.81158	([M+H]+)	PC 39a:6	C47H82NO8P	Glycerophosphocholines	Glycerophospholipids		794.723	Fluid	14.7643	([M+NH4]+)	TG 46:1	C49H92O6	Triacylglycerols	Glycerolipids
820.588	Cells	9.84935	([M-H]-)	PE 42a:5	C47H84NO8P	Glycerophosphoethanolamines	Glycerophospholipids		796.585	Fluid	9.57697	([M+H]+)	PC 37a:4	C45H82NO8P	Glycerophosphocholines	Glycerophospholipids
820.621	Cells	9.55044	([M+H]+)	PC 40e:6 / PC 40p:5	C48H86NO7P	Glycerophosphocholines	Glycerophospholipids		796.585	Fluid	8.86022	([M+H]+)	PC 37a:4	C45H82NO8P	Glycerophosphocholines	Glycerophospholipids
820.739	Cells	15.0023	([M+NH4]+)	TG 48:2	C51H94O6	Triacylglycerols	Glycerolipids		796.621	Fluid	9.83361	([M+H]+)	PC 38e:4 / PC 38p:3	C46H86NO7P	Glycerophosphocholines	Glycerophospholipids
822.6	Cells	9.07588	([M+H]+)	PC 39a:5	C47H84NO8P	Glycerophosphocholines	Glycerophospholipids		797.653	Fluid	9.45903	([M+H]+)	SM 41:3	C46H89N2O6P	Sphingomyelins	Sphingolipids
822.638	Cells	10.037	([M+H]+)	PC 40e:5 / PC 40p:4	C48H88NO7P	Glycerophosphocholines	Glycerophospholipids		798.6	Fluid	9.09602	([M+H]+)	PC 37a:3	C45H84NO8P	Glycerophosphocholines	Glycerophospholipids
822.754	Cells	15.4153	([M+NH4]+)	TG 48:1	C51H96O6	Triacylglycerols	Glycerolipids		799.669	Fluid	9.91969	([M+H]+)	SM 41:2	C46H91N2O6P	Sphingomyelins	Sphingolipids
824.616	Cells	9.46642	([M+H]+)	PC 39a:4	C47H86NO8P	Glycerophosphocholines	Glycerophospholipids		800.616	Fluid	9.48189	([M+H]+)	PC 37a:2	C45H86NO8P	Glycerophosphocholines	Glycerophospholipids
824.652	Cells	10.4642	([M+H]+)	PC 40e:4 / PC 40p:3	C48H90NO7P	Glycerophosphocholines	Glycerophospholipids		801.684	Fluid	10.3679	([M+H]+)	SM 41:1	C46H93N2O6P	Sphingomyelins	Sphingolipids
827.699	Cells	10.5683	([M+H]+)	SM (d18:1/C25:1)	C48H95N2O6P	Sphingomyelins	Sphingolipids		802.632	Fluid	9.91829	([M+H]+)	PC 37a:1	C45H88NO8P	Glycerophosphocholines	Glycerophospholipids
828.554	Cells	8.07387	([M+H]+)	PC 40a:9	C48H78NO8P	Glycerophosphocholines	Glycerophospholipids		804.554	Fluid	8.02942	([M+H]+)	PC 38a:7	C46H78NO8P	Glycerophosphocholines	Glycerophospholipids
828.647	Cells	10.2539	([M+H]+)	PC 39a:2	C47H90NO8P	Glycerophosphocholines	Glycerophospholipids		804.589	Fluid	9.15183	([M+H]+)	PC 39e:7 / PC 39p:6	C47H82NO7P	Glycerophosphocholines	Glycerophospholipids
829.716	Cells	11.1301	([M+H]+)	SM (d18:1/C25:0)	C48H97N2O6P	Sphingomyelins	Sphingolipids		805.524	Fluid	7.99955	([M-H]-)	PI 33e:2 / PI 33p:1	C42H79O12P	Glycerophosphoinositols	Glycerophospholipids
830.569	Cells	8.4187	([M+H]+)	PC 40a:8	C48H80NO8P	Glycerophosphocholines	Glycerophospholipids		806.495	Fluid	8.54304	([M-H]-)	PS 38a:6	C44H74NO10P	Glycerophosphoserines	Glycerophospholipids
832.585	Cells	8.73956	([M+H]+)	PC 40a:7	C48H82NO8P	Glycerophosphocholines	Glycerophospholipids		806.547	Fluid	8.76732	([M-H]-)	Su 36:1	C42H81O11NS	Sulfoglycosphingolipids	Sphingolipids
832.739	Cells	14.9486	([M+NH4]+)	TG 49:3	C52H94O6	Triacylglycerols	Glycerolipids		806.605	Fluid	9.37592	([M+H]+)	PC 39e:6 / PC 39p:5	C47H84NO7P	Glycerophosphocholines	Glycerophospholipids
834.505	Cells	8.31158	([M-H]-)	PE 44a:12	C49H74NO8P	Glycerophosphoethanolamines	Glycerophospholipids		806.723	Fluid	14.7079	([M+NH4]+)	TG 47:2	C50H92O6	Triacylglycerols	Glycerolipids
834.6	Cells	8.96399	([M+H]+)	PC 40a:6	C48H84NO8P	Glycerophosphocholines	Glycerophospholipids		807.52	Fluid	7.99785	([M-H]-)	PG 39a:6	C45H77O10P	Glycerophosphoglycerols	Glycerophospholipids
834.754	Cells	15.3492	([M+NH4]+)	TG 49:2	C52H96O6	Triacylglycerols	Glycerolipids		808.585	Fluid	8.78824	([M+H]+)	PC 38a:5	C46H82NO8P	Glycerophosphocholines	Glycerophospholipids
836.544	Cells	9.42164	([M-H]-)	PS 40a:5	C46H80NO10P	Glycerophosphoserines	Glycerophospholipids		808.739	Fluid	15.0992	([M+NH4]+)	TG 47:1	C50H94O6	Triacylglycerols	Glycerolipids
836.616	Cells	9.43847	([M+H]+)	PC 40a:5	C48H86NO8P	Glycerophosphocholines	Glycerophospholipids		810.6	Fluid	9.19906	([M+H]+)	PC 38a:4	C46H84NO8P	Glycerophosphocholines	Glycerophospholipids
836.77	Cells	15.7329	([M+NH4]+)	TG 49:1	C52H98O6	Triacylglycerols	Glycerolipids		811.668	Fluid	9.69401	([M+H]+)	SM 42:3	C47H91N2O6P	Sphingomyelins	Sphingolipids
838.632	Cells	9.82235	([M+H]+)	PC 40a:4	C48H88NO8P	Glycerophosphocholines	Glycerophospholipids		812.545	Fluid	8.20743	([M-H]-)	PS 38a:3	C44H80NO10P	Glycerophosphoserines	Glycerophospholipids
839.699	Cells	10.4971	([M+H]+)	SM (d18:2/C26:1)	C49H95N2O6P	Sphingomyelins	Sphingolipids		812.616	Fluid	9.10628	([M+H]+)	PC 38a:3	C46H86NO8P	Glycerophosphocholines	Glycerophospholipids
840.648	Cells	10.1835	([M+H]+)	PC 40a:3	C48H90NO8P	Glycerophosphocholines	Glycerophospholipids		812.616	Fluid	9.4412	([M+H]+)	PC 38a:3	C46H86NO8P	Glycerophosphocholines	Glycerophospholipids
841.716	Cells	11.0476	([M+H]+)	SM (d18:1/C26:1)	C49H97N2O6P	Sphingomyelins	Sphingolipids		813.684	Fluid	10.1585	([M+H]+)	SM 42:2	C47H93N2O6P	Sphingomyelins	Sphingolipids
842.663	Cells	10.624	([M+H]+)	PC 40a:2	C48H92NO8P	Glycerophosphocholines	Glycerophospholipids		814.631	Fluid	9.47655	([M+H]+)	PC 38a:2	C46H88NO8P	Glycerophosphocholines	Glycerophospholipids
844.679	Cells	11.0808	([M+H]+)	PC 40a:1	C48H94NO8P	Glycerophosphocholines	Glycerophospholipids		815.699	Fluid	10.6977	([M+H]+)	SM 42:1	C47H95N2O6P	Sphingomyelins	Sphingolipids
844.739	Cells	14.7852	([M+NH4]+)	TG 50:4	C53H94O6	Triacylglycerols	Glycerolipids		816.648	Fluid	9.91969	([M+H]+)	PC 38a:1	C46H90NO8P	Glycerophosphocholines	Glycerophospholipids
846.534	Cells	9.58682	([M-H]-)	PS 41a:7	C47H78NO10P	Glycerophosphoserines	Glycerophospholipids		818.663	Fluid	10.3661	([M+H]+)	PC 38a:0	C46H92NO8P	Glycerophosphocholines	Glycerophospholipids
846.566	Cells	9.70956	([M-H]-)	PS 42p:6	C48H82NO9P	Glycerophosphoserines	Glycerophospholipids		818.723	Fluid	14.6674	([M+NH4]+)	TG 48:3	C51H92O6	Triacylglycerols	Glycerolipids
846.754	Cells	15.1998	([M+NH4]+)	TG 50:3	C53H96O6	Triacylglycerols	Glycerolipids		820.621	Fluid	9.77501	([M+H]+)	PC 40e:6 / PC 40p:5	C48H86NO7P	Glycerophosphocholines	Glycerophospholipids
847.648	Cells	10.1154	([M-H]-)	PG 41a:0	C47H93O10P	Glycerophosphoglycerols	Glycerophospholipids		820.739	Fluid	15.0431	([M+NH4]+)	TG 48:2	C51H94O6	Triacylglycerols	Glycerolipids
848.614	Cells	9.3017	([M+H]+)	PC 41a:6	C49H86NO8P	Glycerophosphocholines	Glycerophospholipids		822.6	Fluid	8.99256	([M+H]+)	PC 39a:5	C47H84NO8P	Glycerophosphocholines	Glycerophospholipids
848.77	Cells	15.6454	([M+NH4]+)	TG 50:2	C53H98O6	Triacylglycerols	Glycerolipids		822.637	Fluid	9.93935	([M+H]+)	PC 40e:5 / PC 40p:4	C48H88NO7P	Glycerophosphocholines	Glycerophospholipids
850.555	Cells	6.65762	([M-H]-)	PS 41a:5	C47H82NO10P	Glycerophosphoserines	Glycerophospholipids		822.754	Fluid	15.4312	([M+NH4]+)	TG 48:1	C51H96O6	Triacylglycerols	Glycerolipids
850.632	Cells	9.73872	([M+H]+)	PC 41a:5	C49H88NO8P	Glycerophosphocholines	Glycerophospholipids		824.616	Fluid	9.40423	([M+H]+)	PC 39a:4	C47H86NO8P	Glycerophosphocholines	Glycerophospholipids
850.786	Cells	16.0738	([M+NH4]+)	TG 50:1	C53H100O6	Triacylglycerols	Glycerolipids		824.652	Fluid	10.411	([M+H]+)	PC 40e:4 / PC 40p:3	C48H90NO7P	Glycerophosphocholines	Glycerophospholipids
852.56	Cells	7.42252	([M+H]+)	PC 42a:11	C50H78NO8P	Glycerophosphocholines	Glycerophospholipids		825.684	Fluid	10.0391	([M+H]+)	SM 43:3	C48H93N2O6P	Sphingomyelins	Sphingolipids
852.647	Cells	10.1257	([M+H]+)	PC 41a:4	C49H90NO8P	Glycerophosphocholines	Glycerophospholipids		826.632	Fluid	9.78572	([M+H]+)	PC 39a:3	C47H88NO8P	Glycerophosphocholines	Glycerophospholipids
858.6	Cells	8.90632	([M+H]+)	PC 42a:8	C50H84NO8P	Glycerophosphocholines	Glycerophospholipids		826.675	Fluid	9.83183	([M+H]+)	HexCer 42:2(OH)	C48H91O9N	Hexosylceramides	Sphingolipids
860.544	Cells	9.2595	([M-H]-)	PS 42a:7	C48H80NO10P	Glycerophosphoserines	Glycerophospholipids		827.699	Fluid	10.4512	([M+H]+)	SM 43:2	C48H95N2O6P	Sphingomyelins	Sphingolipids
860.616	Cells	9.22771	([M+H]+)	PC 42a:7	C50H86NO8P	Glycerophosphocholines	Glycerophospholipids		828.551	Fluid	8.47366	([M+H]+)	PC 40a:9	C48H78NO8P	Glycerophosphocholines	Glycerophospholipids
860.641	Cells	10.1281	([M-H]-)	PS 41a:0	C47H92NO10P	Glycerophosphoserines	Glycerophospholipids		828.61	Fluid	9.13248	([M+NH4]+)	TG 50:12	C53H78O6	Triacylglycerols	Glycerolipids
860.77	Cells	15.5373	([M+NH4]+)	TG 51:3	C54H98O6	Triacylglycerols	Glycerolipids		829.494	Fluid	7.08126	([M-H]-)	PI 34a:4	C43H75O13P	Glycerophosphoinositols	Glycerophospholipids
862.559	Cells	9.6398	([M-H]-)	PS 42a:6	C48H82NO10P	Glycerophosphoserines	Glycerophospholipids		829.716	Fluid	10.9482	([M+H]+)	SM 43:1	C48H97N2O6P	Sphingomyelins	Sphingolipids
862.632	Cells	9.63357	([M+H]+)	PC 42a:6	C50H88NO8P	Glycerophosphocholines	Glycerophospholipids		830.663	Fluid	10.3028	([M+H]+)	PC 39a:1	C47H92NO8P	Glycerophosphocholines	Glycerophospholipids
862.786	Cells	15.9574	([M+NH4]+)	TG 51:2	C54H100O6	Triacylglycerols	Glycerolipids		832.511	Fluid	8.71366	([M-H]-)	PS 40a:7	C46H76NO10P	Glycerophosphoserines	Glycerophospholipids
864.647	Cells	10.0055	([M+H]+)	PC 42a:5	C50H90NO8P	Glycerophosphocholines	Glycerophospholipids		832.585	Fluid	8.60574	([M+H]+)	PC 40a:7	C48H82NO8P	Glycerophosphocholines	Glycerophospholipids
864.801	Cells	16.3607	([M+NH4]+)	TG 51:1	C54H102O6	Triacylglycerols	Glycerolipids		834.526	Fluid	9.18598	([M-H]-)	PS 40a:6	C46H78NO10P	Glycerophosphoserines	Glycerophospholipids
864.802	Cells	15.7609	([M+NH4]+)	TG 51:1	C54H102O6	Triacylglycerols	Glycerolipids		834.6	Fluid	8.89753	([M+H]+)	PC 40a:6	C48H84NO8P	Glycerophosphocholines	Glycerophospholipids
866.661	Cells	10.3599	([M+H]+)	PC 42a:4	C50H92NO8P	Glycerophosphocholines	Glycerophospholipids		834.754	Fluid	15.3904	([M+NH4]+)	TG 49:2	C52H96O6	Triacylglycerols	Glycerolipids
868.739	Cells	14.7129	([M+NH4]+)	TG 52:6	C55H94O6	Triacylglycerols	Glycerolipids		838.632	Fluid	9.57596	([M+H]+)	PC 40a:4	C48H88NO8P	Glycerophosphocholines	Glycerophospholipids
870.695	Cells	11.2925	([M+H]+)	PC 42a:2	C50H96NO8P	Glycerophosphocholines	Glycerophospholipids		839.699	Fluid	10.3545	([M+H]+)	SM 44:3	C49H95N2O6P	Sphingomyelins	Sphingolipids
870.755	Cells	15.1801	([M+NH4]+)	TG 52:5	C55H96O6	Triacylglycerols	Glycerolipids		840.648	Fluid	9.75097	([M+H]+)	PC 40a:3	C48H90NO8P	Glycerophosphocholines	Glycerophospholipids
872.77	Cells	15.4038	([M+NH4]+)	TG 52:4	C55H98O6	Triacylglycerols	Glycerolipids		841.715	Fluid	10.775	([M+H]+)	SM 44:2	C49H97N2O6P	Sphingomyelins	Sphingolipids
874.786	Cells	15.861	([M+NH4]+)	TG 52:3	C55H100O6	Triacylglycerols	Glycerolipids		843.731	Fluid	11.3225	([M+H]+)	SM 44:1	C49H99N2O6P	Sphingomyelins	Sphingolipids
876.801	Cells	16.303	([M+NH4]+)	TG 52:2	C55H102O6	Triacylglycerols	Glycerolipids		844.562	Fluid	9.13452	([M-H]-)	Su 39:3	C45H83O11NS	Sulfoglycosphingolipids	Sphingolipids
878.817	Cells	16.7271	([M+NH4]+)	TG 52:1	C55H104O6	Triacylglycerols	Glycerolipids		844.679	Fluid	10.9846	([M+H]+)	PC 40a:1	C48H94NO8P	Glycerophosphocholines	Glycerophospholipids
882.599	Cells	8.69859	([M+H]+)	PC 44a:10	C52H84NO8P	Glycerophosphocholines	Glycerophospholipids		844.738	Fluid	14.7904	([M+NH4]+)	TG 50:4	C53H94O6	Triacylglycerols	Glycerolipids
882.755	Cells	15.0441	([M+NH4]+)	TG 53:6	C56H96O6	Triacylglycerols	Glycerolipids		846.547	Fluid	8.66413	([M-H]-)	Su 38:3(OH)	C44H81O12NS	Sulfoglycosphingolipids	Sphingolipids
883.536	Cells	8.8365	([M-H]-)	PI 38a:5	C47H81O13P	Glycerophosphoinositols	Glycerophospholipids		846.754	Fluid	15.2739	([M+NH4]+)	TG 50:3	C53H96O6	Triacylglycerols	Glycerolipids
883.54	Cells	8.09594	([M-H]-)	PI 38a:5	C47H81O13P	Glycerophosphoinositols	Glycerophospholipids		847.646	Fluid	10.1128	([M-H]-)	PG 41a:0	C47H93O10P	Glycerophosphoglycerols	Glycerophospholipids
884.615	Cells	9.06488	([M+H]+)	PC 44a:9	C52H86NO8P	Glycerophosphocholines	Glycerophospholipids		848.615	Fluid	9.3868	([M+H]+)	PC 41a:6	C49H86NO8P	Glycerophosphocholines	Glycerophospholipids
884.77	Cells	15.447	([M+NH4]+)	TG 53:5	C56H98O6	Triacylglycerols	Glycerolipids		848.77	Fluid	15.6703	([M+NH4]+)	TG 50:2	C53H98O6	Triacylglycerols	Glycerolipids
886.631	Cells	9.51623	([M+H]+)	PC 44a:8	C52H88NO8P	Glycerophosphocholines	Glycerophospholipids		850.631	Fluid	9.64634	([M+H]+)	PC 41a:5	C49H88NO8P	Glycerophosphocholines	Glycerophospholipids
886.785	Cells	15.8039	([M+NH4]+)	TG 53:4	C56H100O6	Triacylglycerols	Glycerolipids		850.785	Fluid	15.4442	([M+NH4]+)	TG 50:1	C53H100O6	Triacylglycerols	Glycerolipids
888.801	Cells	16.1924	([M+NH4]+)	TG 53:3	C56H102O6	Triacylglycerols	Glycerolipids		850.786	Fluid	16.0833	([M+NH4]+)	TG 50:1	C53H100O6	Triacylglycerols	Glycerolipids
890.662	Cells	10.3159	([M+H]+)	PC 44a:6	C52H92NO8P	Glycerophosphocholines	Glycerophospholipids		852.647	Fluid	10.0492	([M+H]+)	PC 41a:4	C49H90NO8P	Glycerophosphocholines	Glycerophospholipids
890.817	Cells	16.5956	([M+NH4]+)	TG 53:2	C56H104O6	Triacylglycerols	Glycerolipids		855.509	Fluid	7.42705	([M-H]-)	PI 36a:5	C45H77O13P	Glycerophosphoinositols	Glycerophospholipids
892.739	Cells	14.5926	([M+NH4]+)	TG 54:8	C57H94O6	Triacylglycerols	Glycerolipids		856.585	Fluid	8.48894	([M+H]+)	PC 42a:9	C50H82NO8P	Glycerophosphocholines	Glycerophospholipids
892.833	Cells	17.0079	([M+NH4]+)	TG 53:1	C56H106O6	Triacylglycerols	Glycerolipids		856.642	Fluid	9.74709	([M+NH4]+)	TG 52:12	C55H82O6	Triacylglycerols	Glycerolipids
894.754	Cells	14.9448	([M+NH4]+)	TG 54:7	C57H96O6	Triacylglycerols	Glycerolipids		858.582	Fluid	9.39669	([M-H]-)	Su 40:3	C46H85O11NS	Sulfoglycosphingolipids	Sphingolipids
896.77	Cells	15.4044	([M+NH4]+)	TG 54:6	C57H98O6	Triacylglycerols	Glycerolipids		860.77	Fluid	15.5899	([M+NH4]+)	TG 51:3	C54H98O6	Triacylglycerols	Glycerolipids
898.786	Cells	15.8039	([M+NH4]+)	TG 54:5	C57H100O6	Triacylglycerols	Glycerolipids		861.546	Fluid	7.99699	([M-H]-)	PI 36a:2	C45H83O13P	Glycerophosphoinositols	Glycerophospholipids
900.801	Cells	16.097	([M+NH4]+)	TG 54:4	C57H102O6	Triacylglycerols	Glycerolipids		862.632	Fluid	9.46891	([M+H]+)	PC 42a:6	C50H88NO8P	Glycerophosphocholines	Glycerophospholipids
902.817	Cells	16.5194	([M+NH4]+)	TG 54:3	C57H104O6	Triacylglycerols	Glycerolipids		862.786	Fluid	16.0026	([M+NH4]+)	TG 51:2	C54H100O6	Triacylglycerols	Glycerolipids
904.833	Cells	16.9337	([M+NH4]+)	TG 54:2	C57H106O6	Triacylglycerols	Glycerolipids		864.575	Fluid	8.73117	([M-H]-)	PS 42a:5	C48H84NO10P	Glycerophosphoserines	Glycerophospholipids
906.848	Cells	17.3472	([M+NH4]+)	TG 54:1	C57H108O6	Triacylglycerols	Glycerolipids		864.647	Fluid	9.6262	([M+H]+)	PC 42a:5	C50H90NO8P	Glycerophosphocholines	Glycerophospholipids
908.77	Cells	15.2887	([M+NH4]+)	TG 55:7	C58H98O6	Triacylglycerols	Glycerolipids		864.801	Fluid	16.3927	([M+NH4]+)	TG 51:1	C54H102O6	Triacylglycerols	Glycerolipids
910.786	Cells	15.674	([M+NH4]+)	TG 55:6	C58H100O6	Triacylglycerols	Glycerolipids		866.664	Fluid	10.0468	([M+H]+)	PC 42a:4	C50H92NO8P	Glycerophosphocholines	Glycerophospholipids
912.802	Cells	16.0928	([M+NH4]+)	TG 55:5	C58H102O6	Triacylglycerols	Glycerolipids		867.543	Fluid	6.66432	([M-H]-)	PI 38e:6 / PI 38p:5	C47H81O12P	Glycerophosphoinositols	Glycerophospholipids
914.817	Cells	16.4512	([M+NH4]+)	TG 55:4	C58H104O6	Triacylglycerols	Glycerolipids		869.525	Fluid	7.70507	([M-H]-)	PI 37a:5	C46H79O13P	Glycerophosphoinositols	Glycerophospholipids
916.833	Cells	16.8261	([M+NH4]+)	TG 55:3	C58H106O6	Triacylglycerols	Glycerolipids		870.695	Fluid	11.2675	([M+H]+)	PC 42a:2	C50H96NO8P	Glycerophosphocholines	Glycerophospholipids
916.833	Cells	16.1977	([M+NH4]+)	TG 55:3	C58H106O6	Triacylglycerols	Glycerolipids		870.755	Fluid	14.9148	([M+NH4]+)	TG 52:5	C55H96O6	Triacylglycerols	Glycerolipids
918.755	Cells	14.9103	([M+NH4]+)	TG 56:9	C59H96O6	Triacylglycerols	Glycerolipids		870.756	Fluid	15.1778	([M+NH4]+)	TG 52:5	C55H96O6	Triacylglycerols	Glycerolipids
918.848	Cells	17.2222	([M+NH4]+)	TG 55:2	C58H108O6	Triacylglycerols	Glycerolipids		872.77	Fluid	15.3942	([M+NH4]+)	TG 52:4	C55H98O6	Triacylglycerols	Glycerolipids
918.849	Cells	16.6482	([M+NH4]+)	TG 55:2	C58H108O6	Triacylglycerols	Glycerolipids		874.786	Fluid	15.8578	([M+NH4]+)	TG 52:3	C55H100O6	Triacylglycerols	Glycerolipids
920.77	Cells	15.4193	([M+NH4]+)	TG 56:8	C59H98O6	Triacylglycerols	Glycerolipids		876.801	Fluid	16.309	([M+NH4]+)	TG 52:2	C55H102O6	Triacylglycerols	Glycerolipids
920.77	Cells	15.1801	([M+NH4]+)	TG 56:8	C59H98O6	Triacylglycerols	Glycerolipids		878.817	Fluid	16.7295	([M+NH4]+)	TG 52:1	C55H104O6	Triacylglycerols	Glycerolipids
920.864	Cells	17.6907	([M+NH4]+)	TG 55:1	C58H110O6	Triacylglycerols	Glycerolipids		878.818	Fluid	16.0991	([M+NH4]+)	TG 52:1	C55H104O6	Triacylglycerols	Glycerolipids
922.786	Cells	15.5915	([M+NH4]+)	TG 56:7	C59H100O6	Triacylglycerols	Glycerolipids		881.525	Fluid	7.60112	([M-H]-)	PI 38a:6	C47H79O13P	Glycerophosphoinositols	Glycerophospholipids
924.801	Cells	15.9884	([M+NH4]+)	TG 56:6	C59H102O6	Triacylglycerols	Glycerolipids		883.54	Fluid	8.00033	([M-H]-)	PI 38a:5	C47H81O13P	Glycerophosphoinositols	Glycerophospholipids
926.817	Cells	16.3996	([M+NH4]+)	TG 56:5	C59H104O6	Triacylglycerols	Glycerolipids		886.785	Fluid	15.8054	([M+NH4]+)	TG 53:4	C56H100O6	Triacylglycerols	Glycerolipids
928.832	Cells	16.089	([M+NH4]+)	TG 56:4	C59H106O6	Triacylglycerols	Glycerolipids		888.55	Fluid	9.11792	([M-H]-)	PE 48a:12	C53H80NO8P	Glycerophosphoethanolamines	Glycerophospholipids
928.832	Cells	16.7667	([M+NH4]+)	TG 56:4	C59H106O6	Triacylglycerols	Glycerolipids		888.623	Fluid	8.95852	([M-H]-)	Su 42:2	C48H91O11NS	Sulfoglycosphingolipids	Sphingolipids
930.848	Cells	16.5951	([M+NH4]+)	TG 56:3	C59H108O6	Triacylglycerols	Glycerolipids		888.801	Fluid	16.204	([M+NH4]+)	TG 53:3	C56H102O6	Triacylglycerols	Glycerolipids
930.848	Cells	17.1423	([M+NH4]+)	TG 56:3	C59H108O6	Triacylglycerols	Glycerolipids		890.817	Fluid	16.6147	([M+NH4]+)	TG 53:2	C56H104O6	Triacylglycerols	Glycerolipids
932.864	Cells	17.5414	([M+NH4]+)	TG 56:2	C59H110O6	Triacylglycerols	Glycerolipids		892.833	Fluid	17.0258	([M+NH4]+)	TG 53:1	C56H106O6	Triacylglycerols	Glycerolipids
934.88	Cells	17.9911	([M+NH4]+)	TG 56:1	C59H112O6	Triacylglycerols	Glycerolipids		894.754	Fluid	14.6614	([M+NH4]+)	TG 54:7	C57H96O6	Triacylglycerols	Glycerolipids
936.801	Cells	15.8894	([M+NH4]+)	TG 57:7	C60H102O6	Triacylglycerols	Glycerolipids		896.77	Fluid	15.1489	([M+NH4]+)	TG 54:6	C57H98O6	Triacylglycerols	Glycerolipids
938.817	Cells	16.2626	([M+NH4]+)	TG 57:6	C60H104O6	Triacylglycerols	Glycerolipids		897.556	Fluid	8.29585	([M-H]-)	PI 39a:5	C48H83O13P	Glycerophosphoinositols	Glycerophospholipids
940.833	Cells	16.6829	([M+NH4]+)	TG 57:5	C60H106O6	Triacylglycerols	Glycerolipids		900.801	Fluid	16.0864	([M+NH4]+)	TG 54:4	C57H102O6	Triacylglycerols	Glycerolipids
942.755	Cells	14.71	([M+NH4]+)	TG 58:11	C61H96O6	Triacylglycerols	Glycerolipids		902.817	Fluid	16.529	([M+NH4]+)	TG 54:3	C57H104O6	Triacylglycerols	Glycerolipids
942.849	Cells	17.0711	([M+NH4]+)	TG 57:4	C60H108O6	Triacylglycerols	Glycerolipids		904.833	Fluid	16.9485	([M+NH4]+)	TG 54:2	C57H106O6	Triacylglycerols	Glycerolipids
944.77	Cells	15.1254	([M+NH4]+)	TG 58:10	C61H98O6	Triacylglycerols	Glycerolipids		906.848	Fluid	17.3515	([M+NH4]+)	TG 54:1	C57H108O6	Triacylglycerols	Glycerolipids
944.864	Cells	17.4351	([M+NH4]+)	TG 57:3	C60H110O6	Triacylglycerols	Glycerolipids		909.556	Fluid	8.2262	([M-H]-)	PI 40a:6	C49H83O13P	Glycerophosphoinositols	Glycerophospholipids
946.786	Cells	15.5241	([M+NH4]+)	TG 58:9	C61H100O6	Triacylglycerols	Glycerolipids		910.786	Fluid	15.6605	([M+NH4]+)	TG 55:6	C58H100O6	Triacylglycerols	Glycerolipids
946.88	Cells	17.847	([M+NH4]+)	TG 57:2	C60H112O6	Triacylglycerols	Glycerolipids		911.571	Fluid	8.62812	([M-H]-)	PI 40a:5	C49H85O13P	Glycerophosphoinositols	Glycerophospholipids
950.817	Cells	16.1798	([M+NH4]+)	TG 58:7	C61H104O6	Triacylglycerols	Glycerolipids		912.802	Fluid	16.0799	([M+NH4]+)	TG 55:5	C58H102O6	Triacylglycerols	Glycerolipids
952.833	Cells	16.6081	([M+NH4]+)	TG 58:6	C61H106O6	Triacylglycerols	Glycerolipids		914.816	Fluid	16.4513	([M+NH4]+)	TG 55:4	C58H104O6	Triacylglycerols	Glycerolipids
954.849	Cells	17.0176	([M+NH4]+)	TG 58:5	C61H108O6	Triacylglycerols	Glycerolipids		916.745	Fluid	9.85089	([M+NH4]+)	TG 56:10	C59H94O6	Triacylglycerols	Glycerolipids
956.864	Cells	17.3755	([M+NH4]+)	TG 58:4	C61H110O6	Triacylglycerols	Glycerolipids		916.833	Fluid	16.8348	([M+NH4]+)	TG 55:3	C58H106O6	Triacylglycerols	Glycerolipids
958.88	Cells	17.7384	([M+NH4]+)	TG 58:3	C61H112O6	Triacylglycerols	Glycerolipids		918.754	Fluid	14.5901	([M+NH4]+)	TG 56:9	C59H96O6	Triacylglycerols	Glycerolipids
960.802	Cells	15.83	([M+NH4]+)	TG 59:9	C62H102O6	Triacylglycerols	Glycerolipids		918.848	Fluid	17.2544	([M+NH4]+)	TG 55:2	C58H108O6	Triacylglycerols	Glycerolipids
960.896	Cells	18.1417	([M+NH4]+)	TG 58:2	C61H114O6	Triacylglycerols	Glycerolipids		920.864	Fluid	17.7443	([M+NH4]+)	TG 55:1	C58H110O6	Triacylglycerols	Glycerolipids
962.817	Cells	16.1856	([M+NH4]+)	TG 59:8	C62H104O6	Triacylglycerols	Glycerolipids		922.786	Fluid	15.5717	([M+NH4]+)	TG 56:7	C59H100O6	Triacylglycerols	Glycerolipids
962.912	Cells	18.6112	([M+NH4]+)	TG 58:1	C61H116O6	Triacylglycerols	Glycerolipids		924.802	Fluid	15.9817	([M+NH4]+)	TG 56:6	C59H102O6	Triacylglycerols	Glycerolipids
964.833	Cells	16.495	([M+NH4]+)	TG 59:7	C62H106O6	Triacylglycerols	Glycerolipids		926.817	Fluid	16.4001	([M+NH4]+)	TG 56:5	C59H104O6	Triacylglycerols	Glycerolipids
966.849	Cells	16.8993	([M+NH4]+)	TG 59:6	C62H108O6	Triacylglycerols	Glycerolipids		928.833	Fluid	16.7705	([M+NH4]+)	TG 56:4	C59H106O6	Triacylglycerols	Glycerolipids
966.849	Cells	16.2654	([M+NH4]+)	TG 59:6	C62H108O6	Triacylglycerols	Glycerolipids		928.833	Fluid	16.0864	([M+NH4]+)	TG 56:4	C59H106O6	Triacylglycerols	Glycerolipids
968.771	Cells	15.1423	([M+NH4]+)	TG 60:12	C63H98O6	Triacylglycerols	Glycerolipids		930.641	Fluid	10.3052	([M-H]-)	Su 44:3(OH)	C50H93O12NS	Sulfoglycosphingolipids	Sphingolipids
968.771	Cells	14.7989	([M+NH4]+)	TG 60:12	C63H98O6	Triacylglycerols	Glycerolipids		930.848	Fluid	17.1458	([M+NH4]+)	TG 56:3	C59H108O6	Triacylglycerols	Glycerolipids
968.865	Cells	17.2869	([M+NH4]+)	TG 59:5	C62H110O6	Triacylglycerols	Glycerolipids		930.849	Fluid	16.5345	([M+NH4]+)	TG 56:3	C59H108O6	Triacylglycerols	Glycerolipids
970.786	Cells	15.3016	([M+NH4]+)	TG 60:11	C63H100O6	Triacylglycerols	Glycerolipids		932.864	Fluid	17.5603	([M+NH4]+)	TG 56:2	C59H110O6	Triacylglycerols	Glycerolipids
970.88	Cells	17.6515	([M+NH4]+)	TG 59:4	C62H112O6	Triacylglycerols	Glycerolipids		936.801	Fluid	15.8626	([M+NH4]+)	TG 57:7	C60H102O6	Triacylglycerols	Glycerolipids
972.802	Cells	15.7016	([M+NH4]+)	TG 60:10	C63H102O6	Triacylglycerols	Glycerolipids		936.896	Fluid	17.8161	([M+NH4]+)	TG 56:0	C59H114O6	Triacylglycerols	Glycerolipids
972.896	Cells	18.0353	([M+NH4]+)	TG 59:3	C62H114O6	Triacylglycerols	Glycerolipids		938.817	Fluid	16.261	([M+NH4]+)	TG 57:6	C60H104O6	Triacylglycerols	Glycerolipids
974.817	Cells	16.1323	([M+NH4]+)	TG 60:9	C63H104O6	Triacylglycerols	Glycerolipids		940.834	Fluid	16.6791	([M+NH4]+)	TG 57:5	C60H106O6	Triacylglycerols	Glycerolipids
974.911	Cells	18.4669	([M+NH4]+)	TG 59:2	C62H116O6	Triacylglycerols	Glycerolipids		942.754	Fluid	14.2809	([M+NH4]+)	TG 58:11	C61H96O6	Triacylglycerols	Glycerolipids
976.832	Cells	16.4708	([M+NH4]+)	TG 60:8	C63H106O6	Triacylglycerols	Glycerolipids		942.849	Fluid	17.0646	([M+NH4]+)	TG 57:4	C60H108O6	Triacylglycerols	Glycerolipids
978.849	Cells	16.8056	([M+NH4]+)	TG 60:7	C63H108O6	Triacylglycerols	Glycerolipids		944.769	Fluid	14.8454	([M+NH4]+)	TG 58:10	C61H98O6	Triacylglycerols	Glycerolipids
978.85	Cells	16.2036	([M+NH4]+)	TG 60:7	C63H108O6	Triacylglycerols	Glycerolipids		946.786	Fluid	15.4531	([M+NH4]+)	TG 58:9	C61H100O6	Triacylglycerols	Glycerolipids
980.864	Cells	16.6877	([M+NH4]+)	TG 60:6	C63H110O6	Triacylglycerols	Glycerolipids		948.895	Fluid	18.3738	([M+NH4]+)	TG 57:1	C60H114O6	Triacylglycerols	Glycerolipids
980.865	Cells	17.204	([M+NH4]+)	TG 60:6	C63H110O6	Triacylglycerols	Glycerolipids		950.818	Fluid	16.174	([M+NH4]+)	TG 58:7	C61H104O6	Triacylglycerols	Glycerolipids
982.881	Cells	17.5928	([M+NH4]+)	TG 60:5	C63H112O6	Triacylglycerols	Glycerolipids		952.833	Fluid	16.6048	([M+NH4]+)	TG 58:6	C61H106O6	Triacylglycerols	Glycerolipids
984.896	Cells	17.9448	([M+NH4]+)	TG 60:4	C63H114O6	Triacylglycerols	Glycerolipids		954.85	Fluid	17.018	([M+NH4]+)	TG 58:5	C61H108O6	Triacylglycerols	Glycerolipids
986.818	Cells	15.9284	([M+NH4]+)	TG 61:10	C64H104O6	Triacylglycerols	Glycerolipids		956.864	Fluid	17.3736	([M+NH4]+)	TG 58:4	C61H110O6	Triacylglycerols	Glycerolipids
986.911	Cells	18.3335	([M+NH4]+)	TG 60:3	C63H116O6	Triacylglycerols	Glycerolipids		958.88	Fluid	17.7458	([M+NH4]+)	TG 58:3	C61H112O6	Triacylglycerols	Glycerolipids
987.637	Cells	10.1604	([M-H]-)	GM4 (d18:1/16:1)	C51H92N2O16	Gangliosides	Sphingolipids		960.896	Fluid	18.2134	([M+NH4]+)	TG 58:2	C61H114O6	Triacylglycerols	Glycerolipids
988.833	Cells	16.3437	([M+NH4]+)	TG 61:9	C64H106O6	Triacylglycerols	Glycerolipids		966.755	Fluid	14.0851	([M+NH4]+)	TG 60:13	C63H96O6	Triacylglycerols	Glycerolipids
988.926	Cells	16.3013	([M+NH4]+)	TG 60:2	C63H118O6	Triacylglycerols	Glycerolipids		966.849	Fluid	16.8946	([M+NH4]+)	TG 59:6	C62H108O6	Triacylglycerols	Glycerolipids
988.927	Cells	18.7404	([M+NH4]+)	TG 60:2	C63H118O6	Triacylglycerols	Glycerolipids		967.634	Fluid	10.0082	([M-H]-)	PI 44a:5	C53H93O13P	Glycerophosphoinositols	Glycerophospholipids
990.849	Cells	16.7665	([M+NH4]+)	TG 61:8	C64H108O6	Triacylglycerols	Glycerolipids		968.77	Fluid	14.6257	([M+NH4]+)	TG 60:12	C63H98O6	Triacylglycerols	Glycerolipids
990.943	Cells	19.211	([M+NH4]+)	TG 60:1	C63H120O6	Triacylglycerols	Glycerolipids		970.786	Fluid	15.2377	([M+NH4]+)	TG 60:11	C63H100O6	Triacylglycerols	Glycerolipids
992.771	Cells	14.8053	([M+NH4]+)	TG 62:14	C65H98O6	Triacylglycerols	Glycerolipids		972.802	Fluid	15.6958	([M+NH4]+)	TG 60:10	C63H102O6	Triacylglycerols	Glycerolipids
992.865	Cells	17.1229	([M+NH4]+)	TG 61:7	C64H110O6	Triacylglycerols	Glycerolipids		974.818	Fluid	16.1318	([M+NH4]+)	TG 60:9	C63H104O6	Triacylglycerols	Glycerolipids
994.786	Cells	15.271	([M+NH4]+)	TG 62:13	C65H100O6	Triacylglycerols	Glycerolipids		976.832	Fluid	16.4662	([M+NH4]+)	TG 60:8	C63H106O6	Triacylglycerols	Glycerolipids
994.88	Cells	17.5019	([M+NH4]+)	TG 61:6	C64H112O6	Triacylglycerols	Glycerolipids		978.849	Fluid	16.8062	([M+NH4]+)	TG 60:7	C63H108O6	Triacylglycerols	Glycerolipids
996.8	Cells	15.3757	([M+NH4]+)	TG 62:12	C65H102O6	Triacylglycerols	Glycerolipids		980.864	Fluid	17.2097	([M+NH4]+)	TG 60:6	C63H110O6	Triacylglycerols	Glycerolipids
998.817	Cells	15.8232	([M+NH4]+)	TG 62:11	C65H104O6	Triacylglycerols	Glycerolipids		982.882	Fluid	17.5976	([M+NH4]+)	TG 60:5	C63H112O6	Triacylglycerols	Glycerolipids
1000.83	Cells	16.2629	([M+NH4]+)	TG 62:10	C65H106O6	Triacylglycerols	Glycerolipids		984.896	Fluid	17.944	([M+NH4]+)	TG 60:4	C63H114O6	Triacylglycerols	Glycerolipids
1002.85	Cells	16.6963	([M+NH4]+)	TG 62:9	C65H108O6	Triacylglycerols	Glycerolipids		986.911	Fluid	18.3345	([M+NH4]+)	TG 60:3	C63H116O6	Triacylglycerols	Glycerolipids
1004.86	Cells	17.0836	([M+NH4]+)	TG 62:8	C65H110O6	Triacylglycerols	Glycerolipids		988.927	Fluid	18.8247	([M+NH4]+)	TG 60:2	C63H118O6	Triacylglycerols	Glycerolipids
1008.9	Cells	17.8171	([M+NH4]+)	TG 62:6	C65H114O6	Triacylglycerols	Glycerolipids		998.818	Fluid	15.8185	([M+NH4]+)	TG 62:11	C65H104O6	Triacylglycerols	Glycerolipids
1010.91	Cells	18.2113	([M+NH4]+)	TG 62:5	C65H116O6	Triacylglycerols	Glycerolipids		1000.83	Fluid	16.2632	([M+NH4]+)	TG 62:10	C65H106O6	Triacylglycerols	Glycerolipids
1012.93	Cells	18.5313	([M+NH4]+)	TG 62:4	C65H118O6	Triacylglycerols	Glycerolipids		1002.85	Fluid	16.6966	([M+NH4]+)	TG 62:9	C65H108O6	Triacylglycerols	Glycerolipids
1014.94	Cells	18.9169	([M+NH4]+)	TG 62:3	C65H120O6	Triacylglycerols	Glycerolipids		1004.86	Fluid	17.0925	([M+NH4]+)	TG 62:8	C65H110O6	Triacylglycerols	Glycerolipids
1020.8	Cells	15.3599	([M+NH4]+)	TG 64:14	C67H102O6	Triacylglycerols	Glycerolipids		1006.88	Fluid	17.4244	([M+NH4]+)	TG 62:7	C65H112O6	Triacylglycerols	Glycerolipids
1022.82	Cells	15.8185	([M+NH4]+)	TG 64:13	C67H104O6	Triacylglycerols	Glycerolipids		1008.9	Fluid	17.8162	([M+NH4]+)	TG 62:6	C65H114O6	Triacylglycerols	Glycerolipids
1024.83	Cells	16.1996	([M+NH4]+)	TG 64:12	C67H106O6	Triacylglycerols	Glycerolipids		1022.82	Fluid	15.8186	([M+NH4]+)	TG 64:13	C67H104O6	Triacylglycerols	Glycerolipids
1026.85	Cells	16.4602	([M+NH4]+)	TG 64:11	C67H108O6	Triacylglycerols	Glycerolipids		1028.86	Fluid	16.859	([M+NH4]+)	TG 64:10	C67H110O6	Triacylglycerols	Glycerolipids
1028.86	Cells	16.8648	([M+NH4]+)	TG 64:10	C67H110O6	Triacylglycerols	Glycerolipids		1030.88	Fluid	14.5759	([M+NH4]+)	TG 64:9	C67H112O6	Triacylglycerols	Glycerolipids
1028.87	Cells	16.3076	([M+NH4]+)	TG 64:10	C67H110O6	Triacylglycerols	Glycerolipids		1032.9	Fluid	15.1533	([M+NH4]+)	TG 64:8	C67H114O6	Triacylglycerols	Glycerolipids
1030.88	Cells	16.75	([M+NH4]+)	TG 64:9	C67H112O6	Triacylglycerols	Glycerolipids		1054.88	Fluid	14.2816	([M+NH4]+)	TG 66:11	C69H112O6	Triacylglycerols	Glycerolipids
1030.88	Cells	17.2588	([M+NH4]+)	TG 64:9	C67H112O6	Triacylglycerols	Glycerolipids		1056.89	Fluid	14.845	([M+NH4]+)	TG 66:10	C69H114O6	Triacylglycerols	Glycerolipids
1032.9	Cells	17.6301	([M+NH4]+)	TG 64:8	C67H114O6	Triacylglycerols	Glycerolipids		1058.91	Fluid	15.4074	([M+NH4]+)	TG 66:9	C69H116O6	Triacylglycerols	Glycerolipids
1034.91	Cells	18.0145	([M+NH4]+)	TG 64:7	C67H116O6	Triacylglycerols	Glycerolipids		1078.88	Fluid	14.0853	([M+NH4]+)	TG 68:13	C71H112O6	Triacylglycerols	Glycerolipids
1036.93	Cells	18.4103	([M+NH4]+)	TG 64:6	C67H118O6	Triacylglycerols	Glycerolipids		1080.9	Fluid	14.62	([M+NH4]+)	TG 68:12	C71H114O6	Triacylglycerols	Glycerolipids
1038.94	Cells	18.7977	([M+NH4]+)	TG 64:5	C67H120O6	Triacylglycerols	Glycerolipids		1082.91	Fluid	14.2824	([M+NH4]+)	TG 68:11	C71H116O6	Triacylglycerols	Glycerolipids
1046.82	Cells	15.438	([M+NH4]+)	TG 66:15	C69H104O6	Triacylglycerols	Glycerolipids		1084.93	Fluid	14.8455	([M+NH4]+)	TG 68:10	C71H118O6	Triacylglycerols	Glycerolipids
1048.83	Cells	15.8985	([M+NH4]+)	TG 66:14	C69H106O6	Triacylglycerols	Glycerolipids		1143.01	Fluid	14.6869	([M+NH4]+)	TG 72:9	C75H128O6	Triacylglycerols	Glycerolipids
1050.85	Cells	16.3465	([M+NH4]+)	TG 66:13	C69H108O6	Triacylglycerols	Glycerolipids		1151.71	Fluid	7.46231	([M-H]-)	GM3 34:1	C57H104N2O21	Gangliosides	Sphingolipids
1052.86	Cells	16.784	([M+NH4]+)	TG 66:12	C69H110O6	Triacylglycerols	Glycerolipids		1155.01	Fluid	14.5855	([M+NH4]+)	TG 73:10	C76H128O6	Triacylglycerols	Glycerolipids
1054.88	Cells	17.0848	([M+NH4]+)	TG 66:11	C69H112O6	Triacylglycerols	Glycerolipids		1157.02	Fluid	15.1533	([M+NH4]+)	TG 73:9	C76H130O6	Triacylglycerols	Glycerolipids
1056.9	Cells	17.5103	([M+NH4]+)	TG 66:10	C69H114O6	Triacylglycerols	Glycerolipids		1179.01	Fluid	14.2816	([M+NH4]+)	TG 75:12	C78H128O6	Triacylglycerols	Glycerolipids
1058.91	Cells	17.8279	([M+NH4]+)	TG 66:9	C69H116O6	Triacylglycerols	Glycerolipids		1181.02	Fluid	14.8453	([M+NH4]+)	TG 75:11	C78H130O6	Triacylglycerols	Glycerolipids
1060.93	Cells	18.19	([M+NH4]+)	TG 66:8	C69H118O6	Triacylglycerols	Glycerolipids		1183.04	Fluid	15.4066	([M+NH4]+)	TG 75:10	C78H132O6	Triacylglycerols	Glycerolipids
1062.94	Cells	18.5836	([M+NH4]+)	TG 66:7	C69H120O6	Triacylglycerols	Glycerolipids		1203.01	Fluid	14.0861	([M+NH4]+)	TG 77:14	C80H128O6	Triacylglycerols	Glycerolipids
1151.71	Cells	7.45716	([M-H]-)	GM3 (d18:1/16:0)	C57H104N2O21	Gangliosides	Sphingolipids		1205.02	Fluid	14.621	([M+NH4]+)	TG 77:13	C80H130O6	Triacylglycerols	Glycerolipids
1261.82	Cells	9.39124	([M-H]-)	GM3 (d18:1/24:1)	C65H118N2O21	Gangliosides	Sphingolipids

## Sheet: Table S2 lipids MSI
Table S2: List of molecular species detected by MS Imaging in bovine ovarian follicle.
Peaks detected by MSI (248 m/z)				Identification of lipids detected by MSI (44 m/z)						Abbreviations
m/z	m/z	m/z		m/z	m/z exact	Delta/ Da	Name (putative annotation)	Ion
104.195	243.138	704.019	1	104.195	104.173	-0.022	Choline	[M+H]+		a - acyl
104.601	235.136	704.831	2	184.189	184.152	-0.037	Phosphocholine	[M+H]+		d - dihydroxyl
105.206	250.108	705.806	3	496.434	496.340	-0.0937	LPC 16a:0	[M+H]+		e -ether
118.182	250.721	706.592	4	518.406	518.321	0.0850	LPC 16a:0	[M+Na]+		p - plasmalogen
132.182	251.108	721.746		518.406	518.324	0.0820	LPC 18a:3	[M+H]+		LPC - Lyso-Glycerophosphocholines
136.167	252.109	723.72	5	520.427	520.340	-0.0867	LPC 18a:2	[M+H]+		PC - Glycerophosphocholines
137.155	258.226	725.587	6	522.429	522.356	-0.073	LPC 18a:1	[M+H]+		SM - Sphingomyelins
146.167	266.091	726.603	7	524.458	524.372	-0.0864	LPC 18a:0	[M+H]+
147.153	266.723	727.594	8	534.379	534.296	-0.0834	LPC 16a:0	[M+K]+
152.171	267.089	728.557	9	544.417	544.3403	0.0767	LPC 20a:4	[M+H]+
156.153	268.089	732.609		544.417	544.3376	-0.0796	LPC 18a:1	[M+Na]+
160.25	280.213	733.603	10	560.398	560.3116	-0.0867	LPC 18a:1	[M+K]+
162.227	294.194	733.741	11	703.64	703.575	-0.0652	SM (d18:1/C16:0)	[M+H]+
164.178	294.858	734.626		703.64	703.636	-0.0037	20:0 Cholesteryl ester	[M+Na]+
172.151	295.208	734.709	12	706.592	706.539	-0.0533	PC 30a:0	[M+H]+
172.659	296.189	734.764		706.592	706.575	-0.0169	PC 31e:0	[M+H]+
173.154	326.501	735.621	13	725.587	725.557	-0.0302	SM (d18:1/C16:0)	[M+Na]+
184.189	333.199	735.76		725.587	725.5	-0.087	SM (d18:1/C15:1)	[M+K]+
184.535	335.21	741.581	14	732.609	732.5543	-0.0547	PC 32a:1	[M+H]+
184.576	336.218	742.581		732.609	732.5907	-0.0183	PC 33e:1 / PC 33p:0	[M+H]+
184.618	337.228	743.582	15	734.626	734.57	-0.056	PC 32a:0	[M+H]+
184.659	348.185	746.617	16	741.581	741.5881	0.0071	SM (d18:0/C17:0)	[M+Na]+
184.729	355.216	747.648		741.581	741.5313	-0.0497	SM (d18:1/C16:0)	[M+K]+
184.867	357.196	748.625	17	746.617	746.57	-0.047	PC 33a:1	[M+H]+
184.908	364.2	749.685		746.617	746.57	-0.047	PE 36:1	[M+H]+
184.95	379.207	750.691		746.617	746.6064	-0.0106	PC 34e:1 / PC 34p:0	[M+H]+
184.992	379.961	751.698	18	748.625	748.5856	-0.0394	PC 33a:0	[M+H]+
185.033	380.2	753.628		748.625	748.622	-0.003	PC 34e:0	[M+H]+
185.075	380.717	754.581	19	753.628	753.5881	-0.0399	SM (d18:1/C18:0)	[M+Na]+
185.116	380.975	755.59	20	754.581	754.5357	-0.0453	PC 32a:1	[M+Na]+
185.199	381.214	756.599		754.581	754.5751	-0.0059	PC 35e:4 / PC 35p:3	[M+H]+
185.241	400.449	757.582		754.581	754.5387	-0.0423	PC 34a:4	[M+H]+
185.324	401.184	758.621		754.581	754.5721	-0.0089	PC 33e:1 / PC 33p:0	[M+Na]+
185.407	402.184	759.604		754.581	754.5147	-0.0663	PC 32e:2 / PC 32p:1	[M+K]+
185.449	411.123	760.617	21	755.59	755.5469	-0.0431	SM (d18:1/C17:0)	[M+K]+
185.49	417.157	760.785		755.59	755.6037	0.0137	SM (d18:0/C18:0)	[M+Na]+
185.532	418.157	761.63	22	756.599	756.5514	-0.0476	PC 32a:0	[M+Na]+
185.574	428.472	762.643		756.599	756.5543	-0.0447	PC 34a:3	[M+H]+
185.615	429.485	763.63		756.599	756.5907	-0.0083	PC 35e:3 / PC 35p:2	[M+H]+
185.657	439.127	768.598		756.599	756.5304	-0.0686	PC 32e:1 / PC 32p:0	[M+K+]
185.726	441.115	769.589	23	758.621	758.56995	-0.05105	PC 34a:2	[M+H]+
185.782	443.108	770.551		758.621	758.6064	-0.0146	PC 35e:2 / PC 35p:1	[M+H]+
185.823	445.127	770.607		758.621	758.546	-0.075	PC 32e:0	[M+K]+
185.865	461.115	771.599	24	760.617	760.5856	-0.0314	PC 34a:1	[M+H]+
185.907	462.1	772.562		760.617	760.5252	-0.0918	PC 34e:5 / PC 34p:4	[M+Na]+
185.948	477.073	773.555	25	768.598	768.5514	-0.0466	PC 33a:1	[M+Na]+
185.99	478.076	774.634		768.598	768.5543	-0.0437	PC 35a:4	[M+H]+
186.032	493.056	775.656		768.598	768.5907	-0.0073	PC 36e:4 / PC 36p:3	[M+H]+
186.073	496.434	776.651		768.598	768.5878	-0.0102	PC 34e:1 / PC 34p:0	[M+Na]+
186.115	497.433	777.674		768.598	768.5304	-0.0676	PC 33e:2 / PC 33p:1	[M+K]+
186.156	518.406	780.578	26	769.589	769.5626	-0.0264	SM (d18:1/C18:0)	[M+K]+
186.198	520.427	781.576	27	770.551	770.5670	0.016	PC 33a:0	[M+Na]+
186.268	522.429	782.603		770.551	770.5700	0.019	PC 35a:3	[M+H]+
186.323	523.431	783.602		770.551	770.6064	0.0554	PC 36e:3 / PC 36p:2	[M+H]+
186.365	524.224	784.602		770.551	770.5101	0.04091	PC 35e:7 / PC 35p:6	[M+Na]+
186.448	524.458	785.631		770.551	770.6034	0.0524	PC 34e:0	[M+Na]+
186.49	534.379	786.632		770.551	770.5097	-0.0413	PC 32a:1	[M+K]+
186.532	544.417	786.775		770.551	770.546	-0.005	PC 33e:1 / PC 33p:0	[M+K]+
186.615	560.398	787.633	28	772.562	772.5253	0.0367	PC 32a:0	[M+K]+
186.657	568.196	788.664		772.562	772.5856	-0.0236	PC 35a:2	[M+H]+
186.699	578.301	788.75		772.562	772.622	-0.06	PC 36e:2 / PC 36p:1	[M+H]+
186.74	578.375	789.667		772.562	772.52574	0.03626	PC 35e:6 / PC 35p:5	[M+Na]+
186.782	578.449	794.605	29	774.634	774.6013	-0.03274	PE 38:1	[M+H]+
186.866	578.522	796.562		774.634	774.6013	-0.03274	PC 35a:1	[M+H]+
186.907	578.596	797.57		774.634	774.6377	-0.0415	PC 36e:1 / PC 36p:0	[M+H]+
186.949	617.943	798.578	30	780.578	780.5514	-0.0266	PC 34a:2	[M+Na]+
189.155	618.044	799.588		780.578	780.5543	-0.0237	PC 36a:5	[M+H]+
190.165	635.093	800.569		780.578	780.59075	-0.01275	PC 37e:5 / PC 37p:4	[M+H]+
190.712	635.17	801.579		780.578	780.5878	0.0098	PC 35e:2 / PC 35p:1	[M+Na]+
191.177	638.095	806.583		780.578	780.494	-0.084	PC 33a:3	[M+K]+
192.178	636.173	808.613		780.578	780.5304	-0.0476	PC 34e:3 / PC 34p:2	[M+K]+
204.246	656.104	809.599	31	782.603	782.567	-0.036	PC 34a:1	[M+Na]+
206.171	677.081	809.686		782.603	782.57	-0.033	PC 36a:4	[M+H]+
212.149	673.086	810.615		782.603	782.6064	0.0034	PC 37e:4 / PC 37p:3	[M+H]+
212.713	676.849	811.632		782.603	782.5097	-0.0933	PC 33a:2	[M+K]+
213.159	677.831	812.592		782.603	782.546	-0.057	PC 34e:2 / PC 34p:1	[M+K]+
222.157	678.84	822.567	32	784.602	784.5856	-0.0164	PC 36a:3	[M+H]+
228.131	688.064	824.587		784.602	784.622	0.02	PC 37e:3 / PC 37p:2	[M+H]+
228.716	689.054	825.584		784.602	784.5827	-0.0193	PC 34a:0	[M+Na]+
229.132	690.045	826.581		784.602	784.5253	-0.0767	PC 33a:1	[M+K]+
230.135	692.78	827.607		784.602	784.5617	-0.0403	PC 34e:1 / PC 34p:0	[M+K]+
230.398	693.774	837.704	33	786.632	786.6013	-0.0307	PC 36a:2	[M+H]+
231.202	703.64			786.632	786.5408	-0.0912	PC 36e:6 / PC 36p:5	[M+Na]+
				786.632	786.541	-0.091	PC 33a:0	[M+K]+
				786.632	786.5773	-0.0547	PC 34e:0	[M+K]+
			34	788.664	788.6169	-0.0471	PC 36a:1	[M+H]+
			35	794.605	794.567	-0.038	PC 35a:2	[M+Na]+
				794.605	794.57	-0.035	PC 37a:5	[M+H]+
				794.605	794.6064	0.0014	PC 38e:5 / PC 38p:4	[M+H]+
				794.605	794.6034	-0.0016	PC 36e:2 / PC 36p:1	[M+Na]+
				794.605	794.5097	-0.0953	PC 34a:3	[M+K]+
				794.605	794.546	-0.059	PC 35e:3 / PC 35p:2	[M+K]+
			36	796.562	796.5827	0.0207	PC 35a:1	[M+Na]+
				796.562	796.5253	-0.0367	PC 34a:2	[M+K]+
				796.562	796.5856	0.0236	PC 37a:4	[M+H]+
				796.562	796.622	-0.06	PC 38e:4 / PC 38p:3	[M+H]+
				796.562	796.6191	-0.0571	PC 36e:1 / PC 36p:0	[M+Na]+
				796.562	796.5617	-0.0003	PC 35e:2 / PC 35p:1	[M+K]+
			37	798.578	798.541	-0.037	PC 34a:1	[M+K]+
				798.578	798.6013	0.0233	PC 37a:3	[M+H]+
				798.578	798.5044	-0.0736	PC 36a:7	[M+Na]+
				798.578	798.54139	0.03661	PC 37e:7 / PC 37p:6	[M+Na]+
				798.578	798.5983	0.0203	PC 35a:0	[M+Na]+
			38	806.583	806.567	-0.016	PC 36a:3	[M+Na]+
				806.583	806.57	-0.013	PC 38a:6	[M+H]+
				806.583	806.6064	-0.0234	PC 39e:6 / PC 39p:5	[M+H]+
				806.583	806.6034	0.0204	PC 37e:3 / PC 37p:2	[M+Na]+
				806.583	806.5097	-0.0733	PC 35a:4	[M+K]+
				806.583	806.546	-0.037	PC 36e:4 / PC 36p:3	[M+K]+
			39	808.613	808.5827	-0.0303	PC 36a:2	[M+Na]+
				808.613	808.58564	-0.02736	PC 38a:5	[M+H]+
				808.613	808.62205	-0.00905	PC 39e:5 / PC 39p:4	[M+H]+
				808.613	808.5253	-0.0877	PC 35a:3	[M+K]+
				808.613	808.5617	-0.0513	PC 36e:3 / PC 36p:2	[M+K]+
			40	810.615	810.5983	-0.0167	PC 36a:1	[M+Na]+
				810.615	810.6013	-0.0137	PC 38a:4	[M+H]+
				810.615	810.541	-0.074	PC 35a:2	[M+K]+
				810.615	810.5773	-0.0377	PC 36e:2 / PC 36p:1	[M+K]+
			41	812.592	812.614	0.022	PC 36:0	[M+Na]+
				812.592	812.6169	0.0249	PC 38a:3	[M+H]+
				812.592	812.5201	0.0719	PC 37a:7	[M+Na]+
				812.592	812.5565	-0.0355	PC 38e:7 / PC 38p:6	[M+Na]+
				812.592	812.5566	-0.0354	PC 35a:1	[M+K]+
				812.592	812.593	0.001	PC 36e:1 / PC 36p:0	[M+K]+
			42	822.567	822.5843	0.0173	PC 36a:3	[M+K]+
				822.567	822.6003	0.0333	PC 39a:5	[M+H]+
				822.567	822.6376	0.0706	PC 40e:5 / PC 40p:4	[M+H]+
				822.567	822.616	0.049	PC 37a:2	[M+Na]+
				822.567	822.6219	0.0549	PC 37e:3 / PC 37p:2	[M+K]+
			43	824.587	824.6169	0.0299	PC 39a:4	[M+H]+
				824.587	824.5566	-0.0304	PC 36a:2	[M+K]+
				824.587	824.614	0.027	PC 37a:1	[M+Na]+
			44	826.581	826.572	0.0087	PC 36a:1	[M+K]+
				826.581	826.633	-0.0516	PC 39a:3	[M+H]+
				826.581	826.536	0.0453	PC 38a:7	[M+Na]+
				826.581	826.573	0.00831	PC 39e:7 / PC 39p:6	[M+Na]+

## Sheet: Table S3 Lipid ID pos
Table S3: Identification of lipids detected by MALDI TOF lipid profiling in bovine ovarian follicle (positive mode).
n°	m/z observed by MALDI	m/z theoretical	Delta observed mass by the theoretical	Name Lipid Maps	Ion	Formula	Method	Model
1	400.437	400.342	0.0946	CAR(16:0)	[M+H]+	C23H46NO4	LC-MS	F		Abbrev: Lipid identification were performed by liquid chromatography coupled to high resolution mass spectrometry (LC-MS) or by tandem high-resolution mass spectrometry (MS/MS).
2	426.284	426.358	-0.0737	CAR(18:1)	[M+H]+	C25H48NO4	LC-MS	F		O: bovine ovary; C: somatic cells (granulosa and cumulus cells); F: follicular fluid
3	428.445	428.373	0.0716	CAR(18:0)	[M+H]+	C25H50NO4	LC-MS	F		CAR: Fatty acyl carnitines; LPC:Lyso-Glycerophosphocholines; LPE:Lyso-Glycerophosphoethanolamines;
4	454.32	454.293	0.0275	LPC(13:0)	[M+H]+	C21H45NO7P	LC-MS	F		CE:Cholesteryl ester; PC:Glycerophosphocholines; SM:Sphingomyelins; PE:Glycerophosphoethanolamines; HexCer:Hexosylceramides; DG:Diacylglycerols; TG:Triacylglycerols
	454.32	454.389	-0.0688	CAR(20:1)	[M+H]+	C27H52NO4	LC-MS	F		"p-" prefix : plasmalogen
5	466.268	466.293	-0.0247641	LPC(14:1)	[M+H]+	C22H45NO7P	MS/MS	O		"o-" prefix : alkyl ether linkage
6	474.215	474.296	-0.0815	LPC(P-14:0)	[M+Na]+	C22H46NO6PNa	LC-MS	F		In shorthand notation of sphingolipids, "d" : 1,3 dihydroxy and "t" : 1,3,4-trihydroxy long-chain bases
7	492.213	492.249	-0.0357	LPC(13:0)	[M+K]+	C21H44NO7PK	LC-MS	F
8	496.409	496.34	0.0696	LPC(16:0)	[M+H]+	C24H51NO7P	MS-MS/ LC-MS	C/F
9	510.406	510.355	0.0511	LPC(17:0)	[M+H]+	C25H53NO7P	MS-MS/ LC-MS	O/F
10	516.374	516.306	0.0674	LPC(16:1)	[M+Na]+	C24H48NO7PNa	LC-MS	F
11	518.395	518.322	0.0733	LPC(16:0)	[M+Na]+	C24H50NO7PNa	MS-MS/ LC-MS	C/F
	518.395	518.324	0.0709	LPC(18:3)	[M+H]+	C26H49NO7P	LC-MS	F
	518.395	518.301	0.0943	LPC(P-16:0)	[M+K]+	C24H50NO6PK	LC-MS	F
12	520.403	520.34	0.0627	LPC(18:2)	[M+H]+	C26H51NO7P	MS-MS/ LC-MS	O/F
13	522.415	522.355	0.0598	LPC(18:1)	[M+H]+	C26H53NO7P	MS-MS/ LC-MS	O/C/F
14	524.415	524.371	0.0441	LPC(18:0)	[M+H]+	C26H55NO7P	MS-MS/ LC-MS	O/C/F
15	534.358	534.296	0.0622	LPC(16:0)	[M+K]+	C24H50NO7PK	MS-MS/ LC-MS	C/F
16	536.365	536.372	-0.0062	LPC(19:1)	[M+H]+	C27H55NO7P	LC-MS	F
17	542.388	542.324	0.064	LPC(20:5)	[M+H]+	C28H49NO7P	LC-MS	F
	542.388	542.322	0.0664	LPC(18:2)	[M+Na]+	C26H50NO7PNa	MS-MS/ LC-MS	O/C/F
18	544.396	544.337	0.0583	LPC(18:1)	[M+Na]+	C26H52NO7PNa	MS-MS/ LC-MS	O/C/F
	544.396	544.34	0.0559	LPC(20:4)	[M+H]+	C28H51NO7P	LC-MS	F
19	546.431	546.355	0.0758	LPC(20:3)	[M+H]+	C28H53NO7P	LC-MS	F
	546.431	546.353	0.0782	LPC(18:0)	[M+Na]+	C26H54NO7PNa	MS-MS/ LC-MS	O/C/F
	546.431	546.332	0.0992	LPC(P-18:0)	[M+K]+	C26H54NO6PK	LC-MS	F
20	548.411	548.371	0.0392	LPC(20:2)	[M+H]+	C28H55NO7P	LC-MS	F
	548.411	548.311	0.0995	LPC(17:0)	[M+K]+	C25H52NO7PK	LC-MS	F
21	558.365	558.354	0.0115	LPC(19:1)	[M+Na]+	C27H54NO7PNa	LC-MS	F
	558.365	558.296	0.0694	LPC(18:2)	[M+K]+	C26H50NO7PK	LC-MS	F
22	560.373	560.311	0.0613	LPC(18:1)	[M+K]+	C26H52NO7PK	LC-MS	F
23	562.394	562.327	0.0671	LPC(18:0)	[M+K]+	C26H54NO7PK	LC-MS	C/F
24	570.382	570.355	0.027	LPC(22:5)	[M+H]+	C30H53NO7P	LC-MS	F
	570.382	570.353	0.0294	LPC(20:2)	[M+Na]+	C28H54NO7PNa	MS-MS/ LC-MS	C/F
25	580.406	580.434	-0.0274	LPC(22:0)	[M+H]+	C30H63NO7P	LC-MS	F
	580.406	580.337	0.0689	LPE(24:4)	[M+Na]+	C29H52NO7PNa	MS/MS	C
26	584.338	584.311	0.0265	LPC(20:3)	[M+K]+	C28H52NO7PK	LC-MS	F
27	594.417	594.353	0.0644	LPC(22:4)	[M+Na]+	C30H54NO7PNa	MS-MS/ LC-MS	C/F
28	608.429	608.465	-0.0364	LPC(24:0)	[M+H]+	C32H67NO7P	LC-MS	F
29	610.394	610.327	0.0669	LPC(22:4)	[M+K]+	C30H54NO7PK	MS-MS/ LC-MS	C/F
30	675.57	675.543	0.0269	SM(d32:1)	[M+H]+	C37H76N2O6P	LC-MS	C/F
	675.57	675.605	-0.0346	CE(18:0)	[M+Na]+	C45H80O2Na	LC-MS	F
	675.57	675.548	0.0227	CE(17:1)	[M+K]+	C44H76O2K	LC-MS	C/F
31	676.477	676.528	-0.051	PC(O-29:1) / PC(P-29:0)	[M+H]+	C37H75NO7P	LC-MS	F
32	678.498	678.507	-0.0088	PC(28:0)	[M+H]+	C36H73NO8P	LC-MS	C/F
33	683.447	683.501	-0.0538	DG(38:4)	[M+K]+	C41H72O5K	LC-MS	C
34	685.469	685.517	-0.048	DG(38:3)	[M+K]+	C41H74O5K	LC-MS	C
	685.469	685.532	-0.0632	CE(18:3)	[M+K]+	C45H74O2K	LC-MS	C/F
35	689.582	689.559	0.0223	SM(d33:1)	[M+H]+	C38H78N2O6P	LC-MS	C/F
	689.582	689.621	-0.0392	CE(19:0)	[M+Na]+	C46H82O2Na	LC-MS	F
	689.582	689.563	0.0182	CE(18:1)	[M+K]+	C45H78O2K	LC-MS	C/F
36	700.47	700.528	-0.05844	PC(O-31:3) / PC (P-31:2)	[M+H]+	C39H75NO7P	LC-MS	C/F
	700.47	700.489	-0.0191	PC(28:0)	[M+Na]+	C36H72NO8PNa	LC-MS	C/F
37	701.571	701.559	0.0119	SM(d34:2)	[M+H]+	C39H78N2O6P	LC-MS	C/F
	701.571	701.621	-0.0496	CE(20:1)	[M+Na]+	C47H82O2Na	LC-MS	C/F
	701.571	701.563	0.0078	lanosteryl palmitoleate	[M+K]+	C46H78O2K	LC-MS	C/F
38	703.593	703.575	0.0178	SM(d34:1)	[M+H]+	C39H80N2O6P	LC-MS	C/F
	703.593	703.636	-0.0437	CE(20:0)	[M+Na]+	C47H84O2Na	LC-MS	C/F
39	706.562	706.538	0.024	PC(30:0)	[M+H]+	C38H77NO8P	MS-MS/ LC-MS	O/C/F
	706.562	706.574	-0.0124	PC(O-31:0)	[M+H]+	C39H81NO7P	LC-MS	F
40	711.553	711.541	0.0121	SM(d33:1)	[M+Na]+	C38H77N2O6PNa	LC-MS	C/F
	711.553	711.484	0.0694	SM(d32:2)	[M+K]+	C37H73N2O6PK	LC-MS	F
	711.553	711.548	0.0055	CE(20:4)	[M+K]+	C47H76O2K	LC-MS	C/F
41	713.421	713.499	-0.0781	SM(d32:1)	[M+K]+	C37H75N2O6PK	LC-MS	C/F
42	714.411	714.507	-0.0957	PC(31:3)	[M+H]+	C39H73NO8P	LC-MS	C
	714.411	714.504	-0.0933	PC(29:0)	[M+Na]+	C37H74NO8PNa	LC-MS	C/F
	714.411	714.483	-0.0723	PC (O-29:1) / PC(P-29:0)	[M+K]+	C37H74NO7PK	LC-MS	F
43	717.604	717.591	0.0132	SM(d35:1)	[M+H]+	C40H82N2O6P	MS-MS/ LC-MS	C/F
	717.604	717.595	0.0091	CE(20:1)	[M+K]+	C47H82O2K	LC-MS	C/F
44	718.58	718.538	0.0415	PC(31:1)	[M+H]+	C39H77NO8P	LC-MS	C/F
	718.58	718.538	0.0415	PE(34:1)	[M+H]+	C39H77NO8P	MS-MS	O/C
	718.58	718.574	0.0051	PC(O-32:1) / PC(P-32:0)	[M+H]+	C40H81NO7P	LC-MS	F
45	720.573	720.554	0.0194	PC(31:0)	[M+H]+	C39H79NO8P	LC-MS	C/F
	720.573	720.59	-0.017	PC(O-32:0)	[M+H]+	C40H83NO7P	LC-MS	C/F
46	723.543	723.541	0.0016	SM(d34:2)	[M+Na]+	C39H77N2O6PNa	LC-MS	C
	723.543	723.605	-0.0623	CE(22:4)	[M+Na]+	C49H80O2Na	LC-MS	C
47	724.547	724.528	0.01836	PC(O-33:5) / PC(P-33:4)	[M+H]+	C41H75NO7P	LC-MS	C/F
	724.547	724.525	0.0213	PC(O-31:2) / PC(P-31:1)	[M+Na]+	C39H76NO7PNa	LC-MS	C
	724.547	724.489	0.0577	PC(30:2)	[M+Na]+	C38H72O8PNa	MS-MS	O
	724.547	724.468	0.07812	PC(O-30:3) / PC(P-30:2)	[M+K]+	C38H72NO7PK	LC-MS	C/F
48	725.564	725.557	0.0075	SM(d34:1)	[M+Na]+	C39H79N2O6PNa	MS-MS/ LC-MS	C/F
	725.564	725.499	0.0649	SM(d33:2)	[M+K]+	C38H75N2O6PK	LC-MS	C/F
49	730.541	730.538	0.0032	PC(32:2)	[M+H]+	C40H77NO8P	LC-MS	C/F
	730.541	730.574	-0.0332	PC(O-33:2) / PC(P-33:1)	[M+H]+	C41H81NO7P	LC-MS	C/F
	730.541	730.478	0.0629	PC(29:0)	[M+K]+	C37H74NO8PK	LC-MS	C/F
	730.541	730.515	0.0266	PC(O-30:0)	[M+K]+	C38H78NO7PK	LC-MS	C/F
50	731.601	731.606	-0.0052	SM(d36:1)	[M+H]+	C41H84N2O6P	MS-MS/ LC-MS	C/F
51	732.563	732.554	0.0091	PC(32:1)	[M+H]+	C40H79NO8P	MS-MS/ LC-MS	O/C/F
	732.563	732.59	-0.0273	PC(O-33:1) / PC(P-33:0)	[M+H]+	C41H83NO7P	LC-MS	C
52	734.57	734.569	0.001	PC(32:0)	[M+H]+	C40H81NO8P	MS-MS/ LC-MS	O/C/F
	734.57	734.473	0.0973	PC(31:4)	[M+Na]+	C39H70NO8PNa	LC-MS	C
53	736.578	736.489	0.0891	PC(31:3)	[M+Na]+	C39H72NO8PNa	LC-MS	C
	736.578	736.526	0.0522	PC(O-32:3) / PC(P-32:2)	[M+Na]+	C40H76NO7PNa	LC-MS	C/F
54	739.581	739.572	0.0088	SM(d35:1)	[M+Na]+	C40H81N2O6PNa	LC-MS	C/F
	739.581	739.515	0.0661	SM(d34:2)	[M+K]+	C39H77N2O6PK	LC-MS	C/F
	739.581	739.579	0.0022	CE(22:4)	[M+K]+	C49H80O2K	LC-MS	C/F
55	741.555	741.588	-0.033	SM(d35:0)	[M+Na]+	C40H83N2O6PNa	LC-MS	F
	741.555	741.531	0.0244	SM(d34:1)	[M+K]+	C39H79N2O6PK	MS-MS/ LC-MS	C/F
56	746.588	746.569	0.0185	PC(33:1)	[M+H]+	C41H81NO8P	LC-MS	C/F
	746.588	746.569	0.0185	PE(36:1)	[M+H]+	C41H81NO8P	MS-MS	O/C
	746.588	746.606	-0.0179	PC(O-34:1) / PC(P-34:0)	[M+H]+	C42H85NO7P	LC-MS	C/F
	746.588	746.51	0.07781	PC(O-33:5) / PC(P-33:4)	[M+Na]+	C41H74NO7PNa	LC-MS	C/F
57	748.559	748.528	0.03096	PC(O-35:7) / PC(P-35:6)	[M+H]+	C43H75NO7P	LC-MS	C
	748.559	748.585	-0.026	PC(33:0)	[M+H]+	C41H83NO8P	MS-MS/ LC-MS	C/F
	748.559	748.621	-0.0624	PC(O-34:0)	[M+H]+	C42H87NO7P	LC-MS	F
	748.559	748.526	0.03336	PC(O-33:4) / PC(P-33:3)	[M+Na]+	C41H76NO7PNa	LC-MS	F
58	750.547	750.544	0.0034	PC(O-35:6) / PC(P-35:5)	[M+H]+	C43H77NO7P	LC-MS	C/F
	750.547	750.541	0.0064	PC (O-33:3) / PC(P-33:2)	[M+Na]+	C41H78NO7PNa	LC-MS	C/F
	750.547	750.504	0.0428	PC(32:3)	[M+Na]+	C40H74NO8PNa	MS-MS	O/F
59	751.565	751.572	-0.0074	SM(d36:2)	[M+Na]+	C41H81N2O6PNa	LC-MS	C/F
60	752.555	752.52	0.0347	PC(32:2)	[M+Na]+	C40H76NO8PNa	LC-MS	C/F
	752.555	752.559	-0.00464	PC(O-35:5) / PC(P-35:4)	[M+H]+	C43H79NO7P	LC-MS	C/F
	752.555	752.557	-0.0017	PC(O-33:2) / PC(P-33:1)	[M+Na]+	C41H80NO7PNa	LC-MS	C/F
	752.555	752.463	0.0921	PC(31:3)	[M+K]+	C39H72NO8PK	LC-MS	C
	752.555	752.5	0.0551	PC(O-32:3) / PC(P-32:2)	[M+K]+	C40H76NO7PK	LC-MS	C/F
61	753.587	753.588	-0.0016	SM(d36:1)	[M+Na]+	C41H83N2O6PNa	MS-MS/ LC-MS	C/F
	753.587	753.531	0.0558	SM(d35:2)	[M+K]+	C40H79N2O6PK	LC-MS	C/F
62	754.548	754.536	0.0128	PC(32:1)	[M+Na]+	C40H78NO8PNa	MS-MS/ LC-MS	C/F
	754.548	754.575	-0.0266	PC(O-35:4) / PC(P-35:3)	[M+H]+	C43H81NO7P	LC-MS	C/F
	754.548	754.538	0.0104	PC(34:4)	[M+H]+	C42H77NO8P	LC-MS	F
	754.548	754.572	-0.0236	PC (O-33:1) / PC(P-33:0)	[M+Na]+	C41H82NO7PNa	LC-MS	C
	754.548	754.478	0.0701	PC(31:2)	[M+K]+	C39H74NO8PK	LC-MS	C/F
	754.548	754.515	0.0338	PC(O-32:2) / PC(P-32:1)	[M+K]+	C40H78NO7PK	LC-MS	F
63	755.552	755.546	0.0058	SM(d35:1)	[M+K]+	C40H81N2O6PK	LC-MS	C/F
	755.552	755.604	-0.0515	SM(d36:0)	[M+Na]+	C41H85N2O6PNa	LC-MS	F
64	756.556	756.551	0.0046	PC(32:0)	[M+Na]+	C40H80NO8PNa	MS-MS/ LC-MS	C/F
	756.556	756.554	0.0022	PC(34:3)	[M+H]+	C42H79NO8P	LC-MS	C/F
	756.556	756.59	-0.0342	PC(O-35:3) / PC(P-35:2)	[M+H]+	C43H83NO7P	LC-MS	C/F
	756.556	756.494	0.062	PC(31:1)	[M+K]+	C39H76NO8PK	LC-MS	C/F
	756.556	756.53	0.0256	PC(O-32:1) / PC(P-32:0)	[M+K]+	C40H80NO7PK	LC-MS	F
65	758.563	758.569	-0.0059	PC(34:2)	[M+H]+	C42H81NO8P	MS-MS/ LC-MS	C/F
	758.563	758.606	-0.0423	PC(O-35:2) / PC(P-35:1)	[M+H]+	C43H85NO7P	LC-MS	F
	758.563	758.51	0.0538	PC(31:0)	[M+K]+	C39H78NO8PK	LC-MS	C/F
	758.563	758.546	0.0175	PC(O-32:0)	[M+K]+	C40H82NO7PK	LC-MS	C/F
66	760.571	760.585	-0.014	PC(34:1)	[M+H]+	C42H83NO8P	MS-MS/ LC-MS	C/F
	760.571	760.489	0.0823	PC(33:5)	[M+Na]+	C41H72NO8PNa	LC-MS	C/F
	760.571	760.525	0.0459	PC(O-34:5) / PC(P-34:4)	[M+Na]+	C42H76NO7PNa	LC-MS	C/F
67	766.552	766.536	0.0163	PC(33:2)	[M+Na]+	C41H78NO8PNa	MS-MS/ LC-MS	C/F
	766.552	766.536	0.0163	PE(36:2)	[M+Na]+	C41H78NO8PNa	MS-MS	C/F
	766.552	766.538	0.0139	PC(35:5)	[M+H]+	C43H77NO8P	LC-MS	C/F
	766.552	766.574	-0.0225	PC(O-36:5) / PC(P-36:4)	[M+H]+	C44H81NO7P	LC-MS	F
	766.552	766.572	-0.0201	PC(O-34:2) / PC(P-34:1)	[M+Na]+	C42H82NO7PNa	LC-MS	C/F
	766.552	766.515	0.0373	PC(O-33:3) / PC(P-33:2)	[M+K]+	C41H78NO7PK	LC-MS	C/F
68	768.573	768.551	0.0221	PC(33:1)	[M+Na]+	C41H80NO8PNa	MS-MS/ LC-MS	C/F
	768.573	768.554	0.0197	PC(35:4)	[M+H]+	C43H79NO8P	LC-MS	C/F
	768.573	768.59	-0.0167	PC(O-36:4) / PC(P-36:3)	[M+H]+	C44H83NO7P	LC-MS	C/F
	768.573	768.588	-0.0143	PC(O-34:1) / PC(P-34:0)	[M+Na]+	C42H84NO7PNa	LC-MS	C/F
	768.573	768.494	0.0795	PC(32:2)	[M+K]+	C40H76NO8PK	LC-MS	C/F
	768.573	768.53	0.0431	PC(O-33:2) / PC(P-33:1)	[M+K]+	C41H80NO7PK	LC-MS	C/F
69	769.563	769.562	0.0014	SM(d36:1)	[M+K]+	C41H83N2O6PK	LC-MS	C/F
70	770.567	770.567	0.0001	PC(33:0)	[M+Na]+	C41H82NO8PNa	MS-MS/ LC-MS	C/F
	770.567	770.569	-0.0023	PC(35:3)	[M+H]+	C43H81NO8P	LC-MS	C/F
	770.567	770.606	-0.0387	PC(O-36:3) / PC(P-36:2)	[M+H]+	C44H85NO7P	LC-MS	C/F
	770.567	770.51	0.05701	PC(O-35:7) / PC(P-35:6)	[M+Na]+	C43H74NO7PNa	LC-MS	C
	770.567	770.603	-0.0363	PC(O-34:0)	[M+Na]+	C42H86NO7PNa	LC-MS	F
	770.567	770.51	0.0574	PC(32:1)	[M+K]+	C40H78NO8PK	LC-MS	C/F
	770.567	770.546	0.0211	PC(O-33:1) / PC(P-33:0)	[M+K]+	C41H82NO7PK	LC-MS	C
71	772.547	772.525	0.0215	PC(32:0)	[M+K]+	C40H80NO8PK	MS-MS/ LC-MS	C/F
	772.547	772.585	-0.0383	PC(35:2)	[M+H]+	C43H83NO8P	LC-MS	C/F
	772.547	772.621	-0.0747	PC(O-36:2) / PC(P-36:1)	[M+H]+	C44H87NO7P	LC-MS	C/F
	772.547	772.526	0.02106	PC(O-35:6) / PC(P-35:5)	[M+Na]+	C43H76NO7PNa	LC-MS	C/F
72	774.596	774.601	-0.0045	PE(38:1)	[M+H]+	C43H85NO8P	MS-MS	F
	774.596	774.504	0.0918	PC(34:5)	[M+Na]+	C42H74NO8PNa	MS-MS	F
	774.596	774.601	-0.0045	PC(35:1)	[M+H]+	C43H85NO8P	LC-MS	C/F
	774.596	774.637	-0.0415	PC(O-36:1) / PC(P-36:0)	[M+H]+	C44H89NO7P	LC-MS	C/F
	774.596	774.541	0.05481	PC(O-35:5) / PC(P-35:4)	[M+Na]+	C43H78NO7PNa	LC-MS	C/F
73	778.542	778.536	0.0059	PC(34:3)	[M+Na]+	C42H78NO8PNa	MS-MS/ LC-MS	O/C/F
	778.542	778.538	0.0035	PC(36:6)	[M+H]+	C44H77NO8P	LC-MS	C
	778.542	778.575	-0.0335	PC(O-37:6) / PC(P-37:5)	[M+H]+	C45H81NO7P	LC-MS	C/F
	778.542	778.572	-0.0305	PC(O-35:3) / PC(P-35:2)	[M+Na]+	C43H82NO7PNa	LC-MS	C/F
	778.542	778.478	0.0632	PC(33:4)	[M+K]+	C41H74NO8PK	LC-MS	C/F
	778.542	778.515	0.0269	PC(O-34:4) / PC(P-34:3)	[M+K]+	C42H78NO7PK	LC-MS	F
74	780.549	780.551	-0.0023	PC(34:2)	[M+Na]+	C42H80NO8PNa	MS-MS/ LC-MS	O/C/F
	780.549	780.554	-0.0047	PC(36:5)	[M+H]+	C44H79NO8P	LC-MS	C/F
	780.549	780.591	-0.04165	PC(O-37:5) / PC(P-37:4)	[M+H]+	C45H83NO7P	LC-MS	C/F
	780.549	780.588	-0.0387	PC(O-35:2) / PC(P-35:1)	[M+Na]+	C43H84NO7PNa	LC-MS	F
	780.549	780.494	0.0551	PC(33:3)	[M+K]+	C41H76NO8PK	LC-MS	C/F
	780.549	780.53	0.0187	PC(O-34:3) / PC(P-34:2)	[M+K]+	C42H80NO7PK	LC-MS	C/F
75	782.564	782.567	-0.0028	PC(34:1)	[M+Na]+	C42H82NO8PNa	MS-MS/ LC-MS	O/C/F
	782.564	782.569	-0.0052	PC(36:4)	[M+H]+	C44H81NO8P	LC-MS	C/F
	782.564	782.606	-0.0422	PC(O-37:4) / PC(P-37:3)	[M+H]+	C45H85NO7P	LC-MS	C/F
	782.564	782.51	0.0545	PC(33:2)	[M+K]+	C41H78NO8PK	LC-MS	C/F
	782.564	782.546	0.0182	PC(O-34:2) / PC(P-34:1)	[M+K]+	C42H82NO7PK	LC-MS	C/F
76	784.578	784.585	-0.0069	PC(36:3)	[M+H]+	C44H83NO8P	MS-MS/ LC-MS	O/C/F
	784.578	784.621	-0.0433	PC(O-37:3) / PC(P-37:2)	[M+H]+	C45H87NO7P	LC-MS	F
	784.578	784.583	-0.0045	PC(34:0)	[M+Na]+	C42H84NO8PNa	MS-MS/ LC-MS	C/F
	784.578	784.525	0.0529	PC(33:1)	[M+K]+	C41H80NO8PK	LC-MS	C/F
	784.578	784.562	0.0165	PC(O-34:1) / PC(P-34:0)	[M+K]+	C42H84NO7PK	LC-MS	C/F
77	786.586	786.601	-0.0149	PC(36:2)	[M+H]+	C44H85NO8P	MS-MS/ LC-MS	C/F
	786.586	786.504	0.0814	PC(35:6)	[M+Na]+	C43H74NO8PNa	LC-MS	C/F
	786.586	786.541	0.045	PC(O-36:6) / PC(P-36:5)	[M+Na]+	C44H78NO7PNa	LC-MS	C/F
	786.586	786.541	0.0448	PC(33:0)	[M+K]+	C41H82NO8PK	LC-MS	C/F
	786.586	786.577	0.0085	PC(O-34:0)	[M+K]+	C42H86NO7PK	LC-MS	F
78	788.607	788.52	0.0872	PC(35:5)	[M+Na]+	C43H76NO8PNa	LC-MS	C/F
	788.607	788.616	-0.0091	PC(36:1)	[M+H]+	C44H87NO8P	MS-MS/LC-MS	C/F
	788.607	788.557	0.0508	PC(O-36:5) / PC(P-36:4)	[M+Na]+	C44H80NO7PNa	LC-MS	F
79	792.567	792.554	0.0129	PC(37:6)	[M+H]+	C45H79NO8P	LC-MS	C/F
	792.567	792.59	-0.0235	PC(O-38:6) / PC(P-38:5)	[M+H]+	C46H83NO7P	LC-MS	F
	792.567	792.551	0.0153	PC(35:3)	[M+Na]+	C43H80NO8PNa	LC-MS	C/F
	792.567	792.588	-0.0211	PC(O-36:3) / PC(P-36:2)	[M+Na]+	C44H84NO7PNa	LC-MS	C/F
	792.567	792.494	0.0727	PC(34:4)	[M+K]+	C42H76NO8PK	LC-MS	F
	792.567	792.531	0.0357	PC(O-35:4) / PC(P-35:3)	[M+K]+	C43H80NO7PK	LC-MS	C/F
80	794.574	794.567	0.0072	PC(35:2)	[M+Na]+	C43H82NO8PNa	MS-MS/ LC-MS	C/F
	794.574	794.569	0.0048	PC(37:5)	[M+H]+	C45H81NO8P	LC-MS	C/F
	794.574	794.606	-0.0316	PC(O-38:5) / PC(P-38:4)	[M+H]+	C46H85NO7P	LC-MS	C/F
	794.574	794.603	-0.0292	PC(O-36:2) / PC(P-36:1)	[M+Na]+	C44H86NO7PNa	LC-MS	C/F
	794.574	794.51	0.0645	PC(34:3)	[M+K]+	C42H78NO8PK	LC-MS	C/F
	794.574	794.546	0.0282	PC(O-35:3) / PC(P-35:2)	[M+K]+	C43H82NO7PK	LC-MS	C/F
81	796.526	796.583	-0.0567	PC(35:1)	[M+Na]+	C43H84NO8PNa	MS-MS/ LC-MS	O/C/F
	796.526	796.525	0.0007	PC(34:2)	[M+K]+	C42H80NO8PK	MS-MS/ LC-MS	C/F
	796.526	796.585	-0.0591	PC(37:4)	[M+H]+	C45H83NO8P	LC-MS	C/F
	796.526	796.621	-0.0955	PC(O-38:4) / PC(P-38:3)	[M+H]+	C46H87NO7P	LC-MS	C/F
	796.526	796.619	-0.0931	PC(O-36:1) / PC(P-36:0)	[M+Na]+	C44H88NO7PNa	LC-MS	C/F
	796.526	796.562	-0.0357	PC(O-35:2) / PC(P-35:1)	[M+K]+	C43H84NO7PK	LC-MS	F
82	798.534	798.541	-0.0074	PC(34:1)	[M+K]+	C42H82NO8PK	MS-MS/ LC-MS	O/C/F
	798.534	798.601	-0.0671	PC(37:3)	[M+H]+	C45H85NO8P	LC-MS	C/F
	798.534	798.504	0.0292	PC(36:7)	[M+Na]+	C44H74NO8PNa	LC-MS	C
	798.534	798.541	-0.00779	PC(O-37:7) / PC(P-37:6)	[M+Na]+	C45H78NO7PNa	LC-MS	C/F
	798.534	798.598	-0.0647	PC(35:0)	[M+Na]+	C43H86NO8PNa	LC-MS	C/F
83	804.542	804.551	-0.0091	PC(36:4)	[M+Na]+	C44H80NO8PNa	MS-MS/ LC-MS	C/F
	804.542	804.554	-0.0115	PC(38:7)	[M+H]+	C46H79NO8P	LC-MS	C/F
	804.542	804.591	-0.04845	PC(O-39:7) / PC(P-39:6)	[M+H]+	C47H83NO7P	LC-MS	F
	804.542	804.588	-0.046	PC(O-37:4) / PC(P-37:3)	[M+Na]+	C45H84NO7PNa	LC-MS	C/F
	804.542	804.494	0.0483	PC(35:5)	[M+K]+	C43H76NO8PK	LC-MS	C/F
	804.542	804.53	0.0119	PC(O-36:5) / PC(P-36:4)	[M+K]+	C44H80NO7PK	LC-MS	F
84	806.55	806.567	-0.0171	PC(36:3)	[M+Na]+	C44H82NO8PNa	MS-MS/ LC-MS	O/C/F
	806.55	806.569	-0.0195	PC(38:6)	[M+H]+	C46H81NO8P	LC-MS	C
	806.55	806.606	-0.0565	PC(O-39:6) / PC(P-39:5)	[M+H]+	C47H85NO7P	LC-MS	C/F
	806.55	806.603	-0.0535	PC(O-37:3) / PC(P-37:2)	[M+Na]+	C45H86NO7PNa	LC-MS	F
	806.55	806.51	0.0402	PC(35:4)	[M+K]+	C43H78NO8PK	LC-MS	C/F
	806.55	806.546	0.0039	PC(O-36:4) / PC(P-36:3)	[M+K]+	C44H82NO7PK	LC-MS	C/F
85	808.571	808.583	-0.0113	PC(36:2)	[M+Na]+	C44H84NO8PNa	MS-MS/ LC-MS	O/C/F
	808.571	808.585	-0.0137	PC(38:5)	[M+H]+	C46H83NO8P	LC-MS	C/F
	808.571	808.666	-0.0947	HexCer(t42:2)	[M+H-H2O]+	C48H90NO8	LC-MS	F
	808.571	808.622	-0.05065	PC(O-39:5) / PC(P-39:4)	[M+H]+	C47H87NO7P	LC-MS	C
	808.571	808.525	0.0461	PC(35:3)	[M+K]+	C43H80NO8PK	LC-MS	C/F
	808.571	808.562	0.0097	PC(O-36:3) / PC(P-36:2)	[M+K]+	C44H84NO7PK	LC-MS	C/F
86	810.593	810.598	-0.0054	PC(36:1)	[M+Na]+	C44H86NO8PNa	MS-MS/ LC-MS	C/F
	810.593	810.601	-0.0078	PC(38:4)	[M+H]+	C46H85NO8P	LC-MS	C/F
	810.593	810.541	0.0519	PC(35:2)	[M+K]+	C43H82NO8PK	LC-MS	C/F
	810.593	810.577	0.0156	PC(O-36:2) / PC(P-36:1)	[M+K]+	C44H86NO7PK	LC-MS	C/F
87	812.614	812.614	0.0004	PC(36:0)	[M+Na]+	C44H88NO8PNa	MS-MS	F
	812.614	812.616	-0.002	PC(38:3)	[M+H]+	C46H87NO8P	LC-MS	C/F
	812.614	812.52	0.0943	PC(37:7)	[M+Na]+	C45H76NO8PNa	LC-MS	C
	812.614	812.557	0.0579	PC(O-38:7) / PC(P-38:6)	[M+Na]+	C46H80NO7PNa	LC-MS	C/F
	812.614	812.557	0.0578	PC(35:1)	[M+K]+	C43H84NO8PK	LC-MS	C/F
	812.614	812.593	0.0214	PC(O-36:1) / PC(P-36:0)	[M+K]+	C44H88NO7PK	LC-MS	C/F
88	813.674	813.684	-0.0104	SM(d42:2)	[M+H]+	C47H94N2O6P	LC-MS	C/F
	813.674	813.694	-0.0203	TG(47:1)	[M+Na]+	C50H94O6Na	LC-MS	F
	813.674	813.637	0.0371	TG(46:2)	[M+K]+	C49H90O6K	LC-MS	F
89	815.709	815.7	0.0094	SM(d42:1)	[M+H]+	C47H96N2O6P	LC-MS	C/F
	815.709	815.653	0.0569	TG(46:1)	[M+K]+	C49H92O6K	LC-MS	F
90	818.567	818.567	0.0004	PC(37:4)	[M+Na]+	C45H82NO8PNa	MS-MS/ LC-MS	C/F
	818.567	818.663	-0.0959	PC(38:0)	[M+H]+	C46H93NO8P	LC-MS	F
	818.567	818.603	-0.036	PC(O-38:4) / PC(P-38:3)	[M+Na]+	C46H86NO7PNa	LC-MS	C/F
	818.567	818.51	0.0577	PC(36:5)	[M+K]+	C44H78NO8PK	LC-MS	C/F
	818.567	818.547	0.02077	PC(O-37:5) / PC(P-37:4)	[M+K]+	C45H82NO7PK	LC-MS	C/F
91	820.519	820.525	-0.0061	PC(36:4)	[M+K]+	C44H80NO8PK	LC-MS	C/F
	820.519	820.585	-0.0659	PC(39:6)	[M+H]+	C47H83NO8P	LC-MS	C
	820.519	820.583	-0.0635	PC(37:3)	[M+Na]+	C45H84NO8PNa	LC-MS	C/F
	820.519	820.562	-0.0431	PC(O-37:4) / PC(P-37:3)	[M+K]+	C45H84NO7PK	LC-MS	C/F
92	822.541	822.541	-0.0004	PC(36:3)	[M+K]+	C44H82NO8PK	MS-MS/ LC-MS	O/C
	822.541	822.601	-0.0601	PC(39:5)	[M+H]+	C47H85NO8P	LC-MS	C/F
	822.541	822.637	-0.0965	PC(O-40:5) / PC(P-40:4)	[M+H]+	C48H89NO7P	LC-MS	C/F
	822.541	822.598	-0.0577	PC(37:2)	[M+Na]+	C45H86NO8PNa	LC-MS	C/F
	822.541	822.577	-0.0367	PC(O-37:3) / PC(P-37:2)	[M+K]+	C45H86NO7PK	LC-MS	F
93	823.656	823.666	-0.0103	SM(d41:1)	[M+Na]+	C46H93N2O6PNa	LC-MS	C/F
	823.656	823.679	-0.0226	TG(48:3)	[M+Na]+	C51H92O6Na	LC-MS	F
	823.656	823.609	0.047	SM(d40:2)	[M+K]+	C45H89N2O6PK	LC-MS	C/F
94	824.548	824.616	-0.0682	PC(39:4)	[M+H]+	C47H87NO8P	MS-MS/ LC-MS	C/F
	824.548	824.557	-0.0084	PC(36:2)	[M+K]+	C44H84NO8PK	LC-MS	C/F
	824.548	824.614	-0.0658	PC(37:1)	[M+Na]+	C45H88NO8PNa	LC-MS	C/F
95	826.556	826.572	-0.0165	PC(36:1)	[M+K]+	C44H86NO8PK	MS-MS/ LC-MS	C/F
	826.556	826.632	-0.0762	PC(39:3)	[M+H]+	C47H89NO8P	LC-MS	F
	826.556	826.536	0.0201	PC(38:7)	[M+Na]+	C46H78NO8PNa	LC-MS	C/F
	826.556	826.573	-0.01689	PC(O-39:7) / PC(P-39:6)	[M+Na]+	C47H82NO7PNa	LC-MS	F
96	830.557	830.567	-0.01	PC(38:5)	[M+Na]+	C46H82NO8PNa	MS-MS/ LC-MS	C/F
	830.557	830.569	-0.0124	PC(40:8)	[M+H]+	C48H81NO8P	LC-MS	C
	830.557	830.604	-0.04699	PC(O-39:5) / PC(P-39:4)	[M+Na]+	C47H86NO7PNa	LC-MS	C
	830.557	830.51	0.0473	PC(37:6)	[M+K]+	C45H78NO8PK	LC-MS	C/F
	830.557	830.546	0.011	PC(O-38:6) / PC(P-38:5)	[M+K]+	C46H82NO7PK	LC-MS	F
97	832.565	832.583	-0.0181	PC(38:4)	[M+Na]+	C46H84NO8PNa	MS-MS/ LC-MS	C/F
	832.565	832.585	-0.0205	PC(40:7)	[M+H]+	C48H83NO8P	LC-MS	C/F
	832.565	832.525	0.0393	PC(37:5)	[M+K]+	C45H80NO8PK	LC-MS	C/F
	832.565	832.562	0.0029	PC(O-38:5) / PC(P-38:4)	[M+K]+	C46H84NO7PK	LC-MS	C/F
98	834.586	834.598	-0.0122	PC(38:3)	[M+Na]+	C46H86NO8PNa	MS-MS/ LC-MS	O/C/F
	834.586	834.601	-0.0146	PC(40:6)	[M+H]+	C48H85NO8P	LC-MS	C/F
	834.586	834.541	0.0451	PC(37:4)	[M+K]+	C45H82NO8PK	LC-MS	C/F
	834.586	834.577	0.0088	PC(O-38:4) / PC(P-38:3)	[M+K]+	C46H86NO7PK	LC-MS	C/F
99	835.646	835.666	-0.0207	SM(d42:2)	[M+Na]+	C47H93N2O6PNa	LC-MS	C/F
	835.646	835.564	0.0819	DG(50:12)	[M+K]+	C53H80O5K	LC-MS	C
	835.646	835.61	0.03603	SM(d41:3)	[M+K]+	C46H89N2O6PK	LC-MS	F
100	837.667	837.682	-0.0149	SM(d42:1)	[M+Na]+	C47H95N2O6PNa	LC-MS	C/F
	837.667	837.694	-0.0272	TG(49:3)	[M+Na]+	C52H94O6Na	LC-MS	C
	837.667	837.625	0.0425	SM(d41:2)	[M+K]+	C46H91N2O6PK	LC-MS	C/F
101	841.64	841.716	-0.0753	SM(d44:2)	[M+H]+	C49H98N2O6P	LC-MS	C/F
	841.64	841.726	-0.0852	TG(49:1)	[M+Na]+	C52H98O6Na	LC-MS	C
	841.64	841.668	-0.0278	TG(48:2)	[M+K]+	C51H94O6K	LC-MS	C/F
102	844.526	844.525	0.0009	PC(38:6)	[M+K]+	C46H80NO8PK	LC-MS	C
	844.526	844.583	-0.0565	PC(39:5)	[M+Na]+	C47H84NO8PNa	LC-MS	C/F
	844.526	844.619	-0.0929	PC(O-40:5) / PC(P-40:4)	[M+Na]+	C48H88NO7PNa	LC-MS	C/F
	844.526	844.562	-0.03608	PC(O-39:6) / PC(P-39:5)	[M+K]+	C47H84NO7PK	LC-MS	C/F
103	846.52	846.541	-0.0211	PC(38:5)	[M+K]+	C46H82NO8PK	MS-MS/ LC-MS	C/F
	846.52	846.598	-0.0784	PC(39:4)	[M+Na]+	C47H86NO8PNa	LC-MS	C/F
	846.52	846.578	-0.05803	PC(O-39:5) / PC(P-39:4)	[M+K]+	C47H86NO7PK	LC-MS	C
104	848.546	848.557	-0.0108	PC(38:4)	[M+K]+	C46H84NO8PK	LC-MS	C/F
	848.546	848.616	-0.0706	PC(41:6)	[M+H]+	C49H87NO8P	LC-MS	C/F
	848.546	848.614	-0.0682	PC(39:3)	[M+Na]+	C47H88NO8PNa	LC-MS	F
105	850.577	850.572	0.0045	PC(38:3)	[M+K]+	C46H86NO8PK	LC-MS	C/F
	850.577	850.632	-0.0552	PC(41:5)	[M+H]+	C49H89NO8P	LC-MS	C/F
	850.577	850.536	0.0411	PC(40:9)	[M+Na]+	C48H78NO8PNa	LC-MS	C/F
	850.577	850.63	-0.0528	PC(39:2)	[M+Na]+	C47H90NO8PNa	LC-MS	C
106	851.636	851.698	-0.0612	SM(d43:1)	[M+Na]+	C48H97N2O6PNa	LC-MS	C/F
	851.636	851.71	-0.0735	TG(50:3)	[M+Na]+	C53H96O6Na	LC-MS	C/F
	851.636	851.64	-0.0039	SM(d42:2)	[M+K]+	C47H93N2O6PK	LC-MS	C/F
107	853.654	853.726	-0.0717	TG(50:2)	[M+Na]+	C53H98O6Na	LC-MS	C/F
	853.654	853.656	-0.002	SM(d42:1)	[M+K]+	C47H95N2O6PK	LC-MS	C/F
	853.654	853.668	-0.0143	TG(49:3)	[M+K]+	C52H94O6K	LC-MS	C
108	856.558	856.583	-0.025	PC(40:6)	[M+Na]+	C48H84NO8PNa	MS-MS/ LC-MS	O/C/F
	856.558	856.585	-0.0274	PC(42:9)	[M+H]+	C50H83NO8P	LC-MS	F
	856.558	856.619	-0.0615	PC(38:0)	[M+K]+	C46H92NO8PK	LC-MS	F
109	858.551	858.598	-0.047	PC(40:5)	[M+Na]+	C48H86NO8PNa	MS-MS/ LC-MS	O/C/F
	858.551	858.601	-0.0494	PC(42:8)	[M+H]+	C50H85NO8P	LC-MS	C
	858.551	858.541	0.0103	PC(39:6)	[M+K]+	C47H82NO8PK	LC-MS	C
	858.551	858.577	-0.026	PC(O-40:6) / PC(P-40:5)	[M+K]+	C48H86NO7PK	LC-MS	C/F
110	860.601	860.614	-0.0133	PC(40:4)	[M+Na]+	C48H88NO8PNa	MS-MS/ LC-MS	O/C/F
	860.601	860.616	-0.0157	PC(42:7)	[M+H]+	C50H87NO8P	LC-MS	C
	860.601	860.557	0.0441	PC(39:5)	[M+K]+	C47H84NO8PK	LC-MS	C/F
	860.601	860.593	0.0077	PC(O-40:5) / PC(P-40:4)	[M+K]+	C48H88NO7PK	LC-MS	C/F
111	862.622	862.63	-0.0074	PC(40:3)	[M+Na]+	C48H90NO8PNa	MS-MS/ LC-MS	C/F
	862.622	862.632	-0.0098	PC(42:6)	[M+H]+	C50H89NO8P	LC-MS	C/F
	862.622	862.572	0.0499	PC(39:4)	[M+K]+	C47H86NO8PK	LC-MS	C/F
	862.622	862.609	0.0136	PC(O-40:4) / PC(P-40:3)	[M+K]+	C48H90NO7PK	LC-MS	C/F
112	863.668	863.698	-0.0298	SM(d44:2)	[M+Na]+	C49H97N2O6PNa	LC-MS	C/F
	863.668	863.641	0.02693	SM(d43:3)	[M+K]+	C48H93N2O6PK	LC-MS	F
113	869.635	869.699	-0.0647	TG(50:2)	[M+K]+	C53H98O6K	LC-MS	C/F
114	870.513	870.541	-0.0279	PC(40:7)	[M+K]+	C48H82NO8PK	LC-MS	C/F
	870.513	870.598	-0.0852	PC(41:6)	[M+Na]+	C49H86NO8PNa	LC-MS	C/F
115	872.521	872.557	-0.036	PC(40:6)	[M+K]+	C48H84NO8PK	LC-MS	C/F
	872.521	872.614	-0.0934	PC(41:5)	[M+Na]+	C49H88NO8PNa	LC-MS	C/F
116	874.556	874.536	0.0204	PC(42:11)	[M+Na]+	C50H78NO8PNa	LC-MS	C
	874.556	874.63	-0.0735	PC(41:4)	[M+Na]+	C49H90NO8PNa	LC-MS	C/F
	874.556	874.572	-0.0162	PC(40:5)	[M+K]+	C48H86NO8PK	LC-MS	C
117	876.564	876.588	-0.0243	PC(40:4)	[M+K]+	C48H88NO8PK	LC-MS	C/F
118	878.571	878.567	0.0042	PC(42:9)	[M+Na]+	C50H82NO8PNa	LC-MS	F
	878.571	878.604	-0.0324	PC(40:3)	[M+K]+	C48H90NO8PK	LC-MS	C/F
119	880.537	880.583	-0.0458	PC(42:8)	[M+Na]+	C50H84NO8PNa	LC-MS	C
	880.537	880.619	-0.0823	PC(40:2)	[M+K]+	C48H92NO8PK	LC-MS	C
120	882.544	882.601	-0.0562	PC(44:10)	[M+H]+	C52H85NO8P	LC-MS	C
	882.544	882.598	-0.0538	PC(42:7)	[M+Na]+	C50H86NO8PNa	LC-MS	C
	882.544	882.635	-0.0904	PC(40:1)	[M+K]+	C48H94NO8PK	LC-MS	C/F
121	884.538	884.616	-0.0783	PC(44:9)	[M+H]+	C52H87NO8P	LC-MS	C
	884.538	884.614	-0.0759	PC(42:6)	[M+Na]+	C50H88NO8PNa	LC-MS	C/F
122	889.669	889.726	-0.057	TG(53:5)	[M+Na]+	C56H98O6Na	LC-MS	C
	889.669	889.668	0.0004	TG(52:6)	[M+K]+	C55H94O6K	LC-MS	C
123	891.676	891.741	-0.0651	TG(53:4)	[M+Na]+	C56H100O6Na	LC-MS	C/F
	891.676	891.684	-0.0077	TG(52:5)	[M+K]+	C55H96O6K	LC-MS	C/F
124	896.528	896.557	-0.0289	PC(42:8)	[M+K]+	C50H84NO8PK	LC-MS	C
125	902.523	902.604	-0.0811	PC(42:5)	[M+K]+	C50H90NO8PK	LC-MS	C/F
126	924.508	924.588	-0.0798	PC(44:8)	[M+K]+	C52H88NO8PK	LC-MS	C
127	991.622	991.715	-0.093	TG(60:11)	[M+K]+	C63H100O6K	LC-MS	C/F

## Sheet: Table S4 Lipid ID neg
Table S4: Identification of lipids detected by MALDI TOF lipid profiling in bovine ovarian follicle (negative mode).
n°	m/z observed by MALDI	m/z theoretical	Delta observed mass by the theoretical	Name Lipid Maps	Ion	Formula	Method	Model
1	255.309	255.233	0.0757616	FA(16:0)	[M-H]-	C16H31O2	LC-MS	F			Abbrev: Lipid identification were performed by liquid chromatography coupled to high resolution mass spectrometry (LC-MS) or by tandem high-resolution mass spectrometry (MS/MS).
2	279.259	279.233	0.0257891	FA(18:2)	[M-H]-	C18H31O2	LC-MS	F			O: bovine ovary; C: somatic cells (granulosa and cumulus cells); F: follicular fluid
3	281.315	281.249	0.0667381	FA(18:1)	[M-H]-	C18H33O2	LC-MS	F			FA: Fatty Acyls; LPE:Lyso-Glycerophosphoethanolamines; LPI: Lyso-Glycerophosphoinositols; PE: Glycerophosphoethanolamines;
4	301.17	301.217	-0.0474086	FA(20:5)	[M-H]-	C20H29O2	LC-MS	F			PS: Glycerophosphoserines; Su: Sulfoglycosphingolipids; PI: Glycerophosphoinositols; GM3: Gangliosides; SHexCer : sulfatides; PG : Glycerophosphoglycerols
5	303.203	303.233	-0.0300581	FA(20:4)	[M-H]-	C20H31O2	LC-MS	F			"p-" prefix : plasmalogen
6	329.18	329.249	-0.0684242	FA(22:5)	[M-H]-	C22H33O2	LC-MS	F			"o-" prefix : alkyl ether linkage
7	464.33	464.315	0.0153	LPE(P-18:0)	[M-H]-	C23H47NO6P	MS-MS	O			In shorthand notation of sphingolipids, "d" : 1,3 dihydroxy
8	480.21	480.31	-0.0996	LPE(18:0)	[M-H]-	C23H47NO7P	MS-MS	O
9	528.3	528.31	-0.0096	LPE(22:4)	[M-H]-	C27H47NO7P	MS-MS	O
10	543.232	543.258	-0.0254833	LPI(14:0)	[M-H]-	C23H44O12P	LC-MS	F
11	599.34	599.32	0.0198	LPI(18:0)	[M-H]-	C27H52O12P	MS-MS	O
12	634.419	634.445	-0.0258253	PE(28:0)	[M-H]-	C33H65NO8P	LC-MS	F
13	678.477	678.472	0.00538975	PS(O-29:0)	[M-H]-	C35H69NO9P	LC-MS	C / F
14	690.487	690.508	-0.0206563	PE(32:0)	[M-H]-	C37H73NO8P	LC-MS	C
15	694.418	694.482	-0.0634871	PE(O-34:5) / PE(P-34:4)	[M-H]-	C39H69NO7P	LC-MS	C / F
16	700.541	700.529	0.0121325	PE(O-34:2) / PE(P-34:1)	[M-H]-	C39H75NO7P	MS-MS/ LC-MS	O / C / F
17	702.545	702.544	0.000255664	PE(O-34:1) / PE(P-34:0)	[M-H]-	C39H77NO7P	LC-MS	C / F
	702.545	702.508	0.0366557	PE(33:1)	[M-H]-	C38H73NO8P	LC-MS	C
18	714.473	714.508	-0.0353658	PE(34:2)	[M-H]-	C39H73NO8P	MS-MS/ LC-MS	O / C / F
19	716.494	716.524	-0.0297646	PE(34:1)	[M-H]-	C39H75NO8P	MS-MS/ LC-MS	O / C / F
	716.494	716.56	-0.0661646	PE(O-35:1) / PE(P-35:0)	[M-H]-	C40H79NO7P	LC-MS	C
20	718.515	718.539	-0.0240633	PE(34:0)	[M-H]-	C39H77NO8P	MS-MS/ LC-MS	O / C
21	722.546	722.513	0.0329595	PE(O-36:5) / PE(P-36:4)	[M-H]-	C41H73NO7P	MS-MS/ LC-MS	O / F
22	726.571	726.544	0.0266229	PE(O-36:3) / PE(P-36:2)	[M-H]-	C41H77NO7P	MS-MS/ LC-MS	O / F
23	728.575	728.559	-0.015246	PE(O-36:1) / PE(P-36:0)	[M-H]-	C41H79NO7P	LC-MS	F
	728.575	728.524	0.051046		[M-H]-	C40H75NO8P	LC-MS	C
	728.575	728.56	0.014646	PE(P-36:1)	[M-H]-	C41H79NO7P	MS-MS	O
24	730.537	730.539	-0.00202959	PE(35:1)	[M-H]-	C40H77NO8P	MS-MS / LC-MS	O / C
	730.537	730.575	0.0379296	PE(O-36:2) / PE(P-36:1)	[M-H]-	C41H81NO7P	LC-MS	C
25	736.525	736.492	0.0323582	PE(36:5)	[M-H]-	C41H71NO8P	LC-MS	C
	736.525	736.528	-0.0034418	PE(O-37:5) / PE(P-37:4)	[M-H]-	C42H75NO7P	LC-MS	C / F
26	738.487	738.508	-0.0207174	PE(36:4)	[M-H]-	C41H73NO8P	MS-MS / LC-MS	O / C / F
	738.487	738.544	-0.0566174	PE(O-37:4) / PE(P-37:3)	[M-H]-	C42H77NO7P	LC-MS	C / F
27	740.491	740.524	-0.0326942	PE(36:3)	[M-H]-	C41H75NO8P	LC-MS	C / F
28	742.5	742.539	-0.0387728	PE(36:2)	[M-H]-	C41H77NO8P	MS-MS / LC-MS	O / C / F
29	744.533	744.555	-0.0214527	PE(36:1)	[M-H]-	C41H79NO8P	MS-MS / LC-MS	O / C / F
30	748.547	748.529	0.0179919	PE(O-38:6) / PE(P-38:5)	[M-H]-	C43H75NO7P	MS-MS / LC-MS	O / C / F
31	750.574	750.544	0.0295525	PE(O-38:5) / PE(P-38:4)	[M-H]-	C43H77NO7P	MS-MS / LC-MS	O / C / F
32	756.514	756.482	0.0322433	PS(34:3)	[M-H]-	C40H71NO10P	LC-MS	F
	756.514	756.519	-0.00415674	PS(P-35:2)	[M-H]-	C41H75NO9P	LC-MS	F
	756.514	756.555	-0.0405567	PE(37:2)	[M-H]-	C42H79NO8P	MS-MS / LC-MS	O / C
33	758.512	758.571	-0.058354	PE(37:1)	[M-H]-	C42H81NO8P	MS-MS / LC-MS	O / C
34	760.477	760.492	-0.0152062	PE(38:7)	[M-H]-	C43H71NO8P	LC-MS	C
35	764.494	764.524	-0.0298256	PE(38:5)	[M-H]-	C43H75NO8P	MS-MS / LC-MS	O / C / F
	764.494	764.559	-0.0656256	PE(O-39:5) / PE (P-39:4)	[M-H]-	C44H79NO7P	LC-MS	C / F
36	766.515	766.539	-0.0241243	PE(38:4)	[M-H]-	C43H77NO8P	MS-MS / LC-MS	O / C / F
37	768.515	768.555	-0.0397384	PE(38:3)	[M-H]-	C43H79NO8P	MS-MS / LC-MS	O / C / F
38	770.546	770.571	-0.0245405	PE(38:2)	[M-H]-	C43H81NO8P	MS-MS / LC-MS	O / C / F
39	772.554	772.586	-0.0318814	PE(38:1)	[M-H]-	C43H83NO8P	MS-MS / LC-MS	O / C / F
40	774.559	774.544	0.0148431	PE(O-40:7) / PE (P-40:6)	[M-H]-	C45H77NO7P	LC-MS	C / F
	774.559	774.529	0.0300431	PS(35:1)	[M-H]-	C41H77NO10P	MS-MS / LC-MS	O / C
41	776.575	776.56	0.014585	PE(O-40:6) / PE (P-40:5)	[M-H]-	C45H79NO7P	MS-MS / LC-MS	O / C / F
	776.575	776.581	-0.00651504	PS(O-36:0)	[M-H]-	C42H83NO9P	LC-MS	F
42	778.584	778.539	0.0449064	PE(39:5)	[M-H]-	C44H77NO8P	LC-MS	C
	778.584	778.576	0.00850645	PE(O-40:5) / PE (P-40:4)	[M-H]-	C45H81NO7P	MS-MS / LC-MS	O / C / F
43	780.541	780.555	-0.0141285	PE(39:4)	[M-H]-	C44H79NO8P	MS-MS / LC-MS	O / C
	780.541	780.591	-0.0505285	PE(O-40:4) / PE (P-40:3)	[M-H]-	C45H83NO7P	LC-MS	C
42	788.538	788.524	0.0142418	PE(40:7)	[M-H]-	C45H75NO8P	LC-MS	C
	788.538	788.545	-0.0068582	PS(36:1)	[M-H]-		MS-MS	O
45	790.483	790.539	-0.0564119	PE(40:6)	[M-H]-	C45H77NO8P	MS-MS / LC-MS	O / C / F
	790.483	790.56	-0.0776119	PS(36:0)			MS-MS	O
	790.483	790.514	-0.0317119	SHexCer(d35:2)	[M-H]-	C41H76NO11S	LC-MS	C
46	792.516	792.53	-0.0142919	SHexCer(d35:1)	[M-H]-	C41H78NO11S	LC-MS	F
	792.516	792.555	-0.0390919	PE(40:5)	[M-H]-	C45H79NO8P	MS-MS / LC-MS	O / C / F
47	794.509	794.571	-0.0617675	PE(40:4)	[M-H]-	C45H81NO8P	MS-MS / LC-MS	O / C / F
	794.509	794.534	-0.0254675	PS(O-38:5)	[M-H]-	C44H77NO9P	LC-MS	C
48	804.573	804.482	0.0909591	PS(38:7)	[M-H]-	C44H71NO10P	LC-MS	C
49	806.483	806.498	-0.0150729	PS(38:6)	[M-H]-	C44H73NO10P	LC-MS	F
	806.483	806.546	-0.0630729	SHexCer(d36:1)	[M-H]-	C42H80NO11S	LC-MS	F
	806.483	806.571	-0.0877729	PE(41:5)	[M-H]-	C46H81NO8P	MS-MS	O
	808.45	808.513	-0.0634	PS(38:5)	[M-H]-	C44H75NO10P	MS-MS	O
	810.5	810.529	-0.0291	PS(38:4)	[M-H]-	C44H77NO10P	MS-MS	O
50	812.541	812.545	-0.00392852	PS(38:3)	[M-H]-	C44H79NO10P	MS-MS / LC-MS	O / F
	814.5	814.56	-0.0604	PS(38:2)	[M-H]-	C44H81NO10P	MS-MS	O
51	818.528	818.571	-0.0422407	PE(42:6)	[M-H]-	C47H81NO8P	LC-MS	C
52	820.526	820.55	-0.023738	PS(P-40:5)	[M-H]-	C46H79NO9P	LC-MS	C
	820.526	820.586	-0.060138	PE(42:5)	[M-H]-	C47H83NO8P	LC-MS	C
53	834.481	834.529	-0.0472378	PS(40:6)	[M-H]-	C46H77NO10P	LC-MS	F
	834.481	834.508	-0.0266378	PE(44:12)	[M-H]-	C49H73NO8P	LC-MS	C
54	836.55	836.545	0.00486055	PS(40:5)	[M-H]-	C46H79NO10P	MS-MS / LC-MS	O / C
	838.51	838.56	-0.0504	PS(40:4)	[M-H]-	C46H81NO10P	MS-MS	O
	845.55	845.534	0.0162	PG(42:8)	[M-H]-	C48H78O10P	MS-MS	O
55	846.544	846.54	0.00425359		[M-H]-	C44H80O12NS	LC-MS	F
	846.544	846.529	0.0153336	PS(41:7)	[M-H]-	C47H77NO10P	LC-MS	C
	846.544	846.566	-0.0210664	PS(P-42:6)	[M-H]-	C48H81NO9P	LC-MS	C
56	850.546	850.56	-0.0145016	PS(41:5)	[M-H]-	C47H81NO10P	LC-MS	C
	857.46	857.519	-0.0586	PI(36:4)	[M-H]-	C45H78O13P	MS-MS	O
57	861.487	861.55	-0.0631446	PI(36:2)	[M-H]-	C45H82O13P	MS-MS / LC-MS	O / F
58	867.527	867.539	-0.0121394	PI(O-38:6) / PI(P-38:5)	[M-H]-	C47H80O12P	LC-MS	F
59	869.543	869.518	0.0245415	PI(37:5)	[M-H]-	C46H78O13P	LC-MS	F
	869.543	869.534	0.0087415	PG(44:10)	[M-H]-	C50H78O10P	MS-MS	O
60	871.54	871.534	0.0058	PI(37:4)	[M-H]-	C46H80O13P	MS-MS	O
	871.54	871.549	-0.0095	PG(44:9)	[M-H]-	C50H80O10P	MS-MS	O
61	881.476	881.518	-0.0415596	PI(38:6)	[M-H]-	C47H78O13P	LC-MS	F
62	883.498	883.534	-0.0359583	PI(38:5)	[M-H]-	C47H80O13P	LC-MS	C / F
63	885.525	885.549	-0.0243977	PI(38:4)	[M-H]-	C47H82O13P	MS-MS	O
64	887.546	887.565	-0.0187964	PI(38:3)	[M-H]-	C47H84O13P	MS-MS	O
65	897.535	897.549	-0.0141438	PI(39:5)	[M-H]-	C48H82O13P	LC-MS	F
66	909.545	909.549	-0.00382881	PI(40:6)	[M-H]-	C49H82O13P	MS-MS / LC-MS	O / F
67	930.558	930.634	-0.0765238		[M-H]-	C50H92O12NS	LC-MS	F

## Sheet: Table S5 profiling
Table S5: Differentially abundant molecular species detected by MALDI TOF lipid profiling in bovine ovarian follicle.
Peak (m/z)	Acquisition Mode	ANOVA p-value	Normalized peak height (mean )
			TH	GC	FF	CC	OO
m/z 112.23	positive	4.83172e-17	105,149 (ab)	65,937 (a)	442,130 (c)	64,290 (a)	170,935 (b)
m/z 113.04	positive	4.20244e-22	64,827 (a)	42,505 (a)	383,735 (b)	41,765 (a)	69,454 (a)
m/z 113.24	positive	7.37732e-09	50,427 (a)	39,040 (a)	65,436 (a)	41,330 (a)	154,555 (b)
m/z 114.21	positive	7.7461e-07	55,079 (a)	44,556 (a)	233,318 (b)	33,736 (a)	54,006 (a)
m/z 115.02	positive	1.68152e-17	68,399 (a)	57,111 (a)	213,356 (c)	69,698 (a)	127,232 (b)
m/z 118.23	positive	1.95113e-08	100,121 (ab)	87,329 (a)	269,865 (c)	90,472 (a)	172,332 (b)
m/z 124.06	negative	2.88301e-18	363,829 (c)	193,452 (b)	366,848 (c)	67,490 (a)	47,510 (a)
m/z 132.27	positive	3.84849e-16	248,068 (b)	162,173 (ab)	635,614 (c)	43,426 (a)	82,271 (a)
m/z 133.23	positive	1.74625e-05	53,826 (a)	44,755 (a)	95,386 (a)	55,635 (a)	202,818 (b)
m/z 134.93	negative	1.47455e-09	231,519 (a)	181,829 (a)	208,118 (a)	431,880 (b)	565,759 (b)
m/z 135.17	positive	4.10716e-11	110,511 (ab)	94,643 (a)	288,040 (c)	187,508 (b)	354,039 (c)
m/z 137.19	positive	2.45481e-11	381,176 (a)	332,669 (a)	811,219 (b)	390,853 (a)	999,911 (b)
m/z 139.55	positive	3.91213e-19	144,559 (a)	117,717 (a)	598,428 (c)	186,313 (a)	351,410 (b)
m/z 144.22	positive	7.70768e-05	106,490 (a)	133,078 (a)	267,822 (b)	81,413 (a)	115,238 (a)
m/z 146.12	negative	4.02374e-13	192,406 (b)	151,027 (b)	197,546 (b)	47,695 (a)	33,338 (a)
m/z 147.12	negative	6.29749e-13	110,579 (b)	84,015 (ab)	216,930 (c)	52,355 (a)	46,186 (a)
m/z 156.21	positive	2.22618e-18	253,507 (a)	208,224 (a)	969,157 (c)	216,227 (a)	488,637 (b)
m/z 160.28	positive	8.01336e-15	120,399 (a)	85,618 (a)	285,072 (b)	72,784 (a)	113,256 (a)
m/z 162.26	positive	4.45979e-08	118,519 (b)	105,588 (ab)	214,380 (c)	53,080 (a)	85,955 (ab)
m/z 165.23	positive	3.90353e-10	46,451 (a)	37,658 (a)	93,629 (b)	60,936 (a)	113,061 (b)
m/z 167.11	negative	4.51828e-14	1287 (b)	738,713 (ab)	2634 (c)	791,464 (ab)	668,026 (a)
m/z 171.03	negative	2.9382e-10	750,726 (a)	1342 (a)	3365 (b)	710,944 (a)	329,800 (a)
m/z 179.22	positive	4.99009e-13	122,925 (a)	110,628 (a)	237,804 (b)	153,084 (a)	385,472 (c)
m/z 183.1	negative	5.05693e-05	285,640 (ab)	487,296 (b)	527,041 (b)	138,123 (a)	157,707 (a)
m/z 183.22	positive	9.75274e-05	213,923 (a)	156,834 (a)	435,715 (ab)	523,667 (b)	607,820 (b)
m/z 187.14	negative	1.57228e-12	1397 (a)	1094 (a)	2986 (a)	7396 (b)	1457 (a)
m/z 189.14	negative	2.2936e-07	909,341 (a)	450,637 (a)	1019 (a)	2366 (b)	563,906 (a)
m/z 190.18	positive	3.32894e-23	665,100 (b)	454,910 (ab)	2498 (c)	117,993 (a)	176,678 (a)
m/z 191.19	positive	1.14419e-21	4682 (b)	3199 (ab)	17853 (c)	322,369 (a)	902,208 (a)
m/z 193.14	negative	3.1676e-13	1313 (a)	1328 (a)	2696 (b)	3048 (b)	5011 (c)
m/z 193.19	positive	2.5633e-21	423,248 (b)	302,448 (ab)	1472 (c)	156,785 (a)	277,558 (ab)
m/z 194.15	negative	3.24722e-12	3631 (a)	3483 (a)	7201 (b)	8602 (b)	13972 (c)
m/z 195.24	positive	2.37048e-11	213,741 (a)	160,874 (a)	462,306 (b)	224,567 (a)	787,848 (c)
m/z 196.18	positive	1.41415e-13	1010 (a)	735,829 (a)	5463 (b)	580,485 (a)	1123 (a)
m/z 199.31	positive	0.000111216	96,583 (a)	88,245 (a)	119,629 (a)	114,225 (a)	314,987 (b)
m/z 206.21	positive	5.64793e-19	191,129 (a)	187,606 (a)	950,445 (b)	128,173 (a)	130,309 (a)
m/z 208.07	negative	4.38724e-15	994,532 (a)	1319 (a)	6348 (b)	1711 (a)	446,901 (a)
m/z 209.08	negative	7.49276e-14	2284 (ab)	3054 (ab)	11892 (c)	3953 (b)	922,131 (a)
m/z 210.26	positive	2.28148e-08	220,982 (a)	109,518 (a)	725,389 (b)	114,531 (a)	242,515 (a)
m/z 211.08	negative	2.0873e-13	851,193 (a)	1052 (a)	3806 (b)	1319 (a)	389,281 (a)
m/z 212.15	positive	3.57881e-22	641,652 (a)	561,929 (a)	7157 (b)	122,210 (a)	168,746 (a)
m/z 213.66	negative	2.77814e-05	206,560 (ab)	432,305 (bc)	558,059 (c)	122,823 (a)	143,217 (a)
m/z 215.16	positive	1.59979e-17	107,795 (a)	91,879 (a)	433,005 (b)	91,878 (a)	123,448 (a)
m/z 216.27	positive	3.63969e-22	84,156 (a)	74,665 (a)	118,784 (ab)	152,768 (b)	443,138 (c)
m/z 217.16	negative	4.22104e-14	411,602 (a)	399,095 (a)	720,437 (b)	952,191 (b)	1447 (c)
m/z 218.16	negative	2.50525e-12	576,008 (a)	551,801 (a)	1121 (b)	1356 (b)	2052 (c)
m/z 219.22	positive	2.99125e-12	1763 (ab)	1310 (a)	4696 (ab)	5031 (b)	12394 (c)
m/z 223.15	negative	1.88335e-18	302,514 (a)	223,640 (a)	1027 (b)	139,657 (a)	119,945 (a)
m/z 223.33	positive	0.0012118	117,458 (a)	71,058 (a)	406,814 (b)	91,088 (a)	126,901 (a)
m/z 224.04	negative	1.90371e-14	247,192 (a)	157,803 (a)	761,111 (b)	79,580 (a)	60,485 (a)
m/z 224.23	positive	3.14607e-10	107,344 (a)	103,902 (a)	250,816 (b)	406,863 (c)	154,861 (ab)
m/z 225.07	negative	2.27988e-26	650,154 (b)	504,281 (ab)	2808 (c)	177,584 (a)	154,644 (a)
m/z 227.05	negative	4.6883e-17	335,136 (a)	265,043 (a)	951,473 (b)	161,497 (a)	202,338 (a)
m/z 227.36	positive	3.10203e-05	99,724 (a)	98,907 (a)	188,609 (a)	198,698 (a)	1493 (b)
m/z 228.12	positive	1.30855e-15	328,405 (a)	218,735 (a)	3457 (b)	131,265 (a)	382,976 (a)
m/z 229.11	negative	1.65013e-11	122,039 (a)	123,123 (a)	297,696 (b)	92,936 (a)	121,298 (a)
m/z 231.11	negative	1.06346e-13	546,161 (a)	446,591 (a)	1020 (a)	1906 (b)	3162 (c)
m/z 233.23	positive	2.35646e-15	86,234 (ab)	78,176 (a)	256,643 (c)	149,723 (b)	335,224 (d)
m/z 241.22	positive	6.14722e-19	70,063 (a)	71,872 (a)	236,728 (b)	105,403 (a)	231,505 (b)
m/z 242.22	positive	1.27778e-24	52,852 (a)	52,755 (a)	161,120 (c)	79,970 (b)	200,121 (d)
m/z 243.23	positive	6.45068e-14	560,699 (a)	1027 (a)	1261 (a)	1916 (a)	8014 (b)
m/z 245.22	positive	3.5463e-14	558,313 (a)	528,800 (a)	978,025 (a)	978,048 (a)	2322 (b)
m/z 248.39	positive	1.21855e-18	64,915 (a)	66,611 (ab)	136,951 (c)	131,637 (bc)	378,098 (d)
m/z 249.08	negative	0.000208539	2160 (a)	6983 (bc)	9155 (c)	3464 (ab)	3595 (ab)
m/z 250.6	negative	1.97057e-09	235,624 (ab)	496,810 (b)	988,095 (c)	121,911 (a)	86,110 (a)
m/z 251.04	negative	6.77644e-13	536,493 (a)	545,917 (a)	699,086 (a)	758,164 (a)	1844 (b)
m/z 251.36	positive	1.00757e-19	56,333 (a)	50,887 (a)	130,773 (c)	88,426 (b)	175,632 (d)
m/z 251.65	negative	1.67941e-09	386,282 (ab)	749,414 (b)	1212 (c)	219,628 (a)	152,397 (a)
m/z 253.25	positive	6.19279e-30	64,394 (a)	58,283 (a)	118,304 (b)	105,682 (b)	238,816 (c)
m/z 254.13	positive	4.67505e-09	90,041 (ab)	71,773 (ab)	202,856 (c)	60,725 (a)	120,875 (b)
m/z 255.37	positive	2.80109e-06	115,304 (a)	112,592 (a)	263,918 (a)	120,724 (a)	665,167 (b)
m/z 257.24	positive	2.35839e-15	277,393 (a)	366,544 (ab)	695,960 (b)	451,713 (ab)	1623 (c)
m/z 258.27	negative	7.40958e-09	976,832 (a)	297,603 (a)	3723 (b)	155,608 (a)	184,149 (a)
m/z 259.23	positive	9.69884e-16	105,379 (a)	120,544 (a)	254,336 (b)	175,003 (ab)	529,465 (c)
m/z 260.24	positive	2.03411e-08	412,021 (a)	109,404 (a)	1881 (b)	86,551 (a)	191,404 (a)
m/z 261.24	positive	4.02374e-13	533,273 (a)	383,519 (a)	1373 (b)	668,421 (a)	2041 (c)
m/z 262.17	negative	3.66431e-09	195,728 (a)	195,151 (a)	1028 (b)	134,099 (a)	159,656 (a)
m/z 263.17	negative	5.38095e-10	234,005 (a)	221,532 (a)	1699 (b)	202,376 (a)	371,010 (a)
m/z 264.39	positive	4.12988e-16	141,637 (a)	120,854 (a)	274,165 (b)	169,304 (a)	466,037 (c)
m/z 265.17	negative	3.79472e-10	3461 (ab)	2849 (a)	4562 (ab)	9765 (c)	5695 (b)
m/z 265.26	positive	2.07783e-18	94,713 (a)	86,133 (a)	265,957 (b)	125,960 (a)	466,037 (c)
m/z 266.29	positive	1.9804e-12	175,600 (a)	149,149 (a)	559,229 (b)	229,592 (ab)	1286 (c)
m/z 267.22	positive	1.8412e-12	174,241 (a)	144,443 (a)	557,311 (b)	222,274 (ab)	1286 (c)
m/z 268.31	positive	1.34615e-12	343,353 (a)	332,221 (a)	709,765 (a)	541,321 (a)	2085 (b)
m/z 269.24	positive	5.71512e-12	176,219 (a)	183,134 (a)	441,985 (a)	415,539 (a)	1688 (b)
m/z 270.25	positive	5.77897e-16	343,353 (a)	326,861 (a)	693,356 (b)	516,359 (ab)	1461 (c)
m/z 271.25	positive	1.02649e-14	3036 (a)	2818 (a)	5846 (b)	4035 (ab)	10132 (c)
m/z 274.12	negative	5.20986e-10	227,481 (a)	243,475 (a)	752,857 (b)	115,398 (a)	153,008 (a)
m/z 274.42	positive	2.19025e-21	161,567 (a)	151,738 (a)	256,480 (b)	220,627 (b)	477,069 (c)
m/z 276.23	positive	3.4212e-09	103,685 (a)	94,867 (a)	1488 (b)	83,763 (a)	175,280 (a)
m/z 279.24	positive	1.6595e-05	74,334 (a)	76,663 (a)	231,462 (a)	465,783 (a)	1664 (b)
m/z 280.24	positive	2.07188e-09	110,551 (a)	192,127 (a)	817,438 (c)	183,538 (a)	476,100 (b)
m/z 280.25	negative	1.32436e-10	239,186 (a)	182,898 (a)	732,022 (b)	200,617 (a)	326,179 (a)
m/z 281.27	positive	8.79612e-10	1674 (a)	1310 (a)	5790 (b)	1851 (ab)	11637 (c)
m/z 284.27	positive	1.1363e-15	169,713 (a)	157,454 (a)	433,846 (b)	300,681 (ab)	856,104 (c)
m/z 285.19	negative	4.48328e-18	571,195 (a)	591,802 (ab)	856,942 (b)	1150 (c)	1833 (d)
m/z 285.23	positive	8.45912e-15	207,514 (a)	192,444 (a)	496,641 (a)	360,225 (a)	1357 (b)
m/z 286.12	negative	1.06145e-09	2670 (a)	6660 (a)	16395 (b)	2455 (a)	2469 (a)
m/z 286.28	negative	2.14971e-13	231,698 (a)	231,199 (a)	460,242 (ab)	622,527 (b)	1251 (c)
m/z 287.13	positive	1.46448e-09	4479 (ab)	10886 (b)	20627 (c)	3879 (a)	2648 (a)
m/z 290.28	negative	3.97105e-14	246,380 (a)	197,100 (a)	526,390 (b)	260,427 (a)	597,337 (b)
m/z 292.17	negative	5.0376e-05	1931 (b)	901,891 (a)	1958 (b)	1139 (ab)	492,372 (a)
m/z 293.27	positive	5.09383e-05	1931 (b)	901,253 (a)	1957 (b)	1139 (ab)	492,372 (a)
m/z 293.28	positive	3.04697e-07	93,026 (a)	61,063 (a)	220,338 (b)	107,634 (a)	294,198 (b)
m/z 295.32	positive	8.94559e-14	190,440 (a)	199,341 (a)	1223 (c)	181,359 (a)	514,793 (b)
m/z 296.24	negative	3.41592e-06	346,876 (a)	263,761 (a)	687,369 (a)	1659 (b)	765,969 (a)
m/z 297.21	negative	2.15797e-06	300,093 (a)	257,477 (a)	631,093 (a)	1659 (b)	765,969 (a)
m/z 297.25	positive	2.17933e-12	169,512 (a)	125,400 (a)	592,203 (b)	280,421 (a)	774,727 (b)
m/z 299.25	positive	9.77721e-19	161,652 (a)	133,350 (a)	494,910 (b)	214,026 (a)	674,182 (c)
m/z 301.26	positive	7.01692e-19	153,379 (a)	150,849 (a)	398,054 (b)	200,533 (a)	746,058 (c)
m/z 303.23	positive	2.94131e-16	676,609 (ab)	601,555 (a)	1701 (c)	1373 (bc)	3747 (d)
m/z 304.25	positive	2.0118e-07	638,005 (a)	825,777 (a)	1800 (bc)	1495 (ab)	2633 (c)
m/z 307.26	positive	2.37162e-17	109,313 (a)	108,218 (a)	266,821 (b)	161,983 (a)	528,620 (c)
m/z 308.25	positive	2.87541e-10	96,741 (a)	107,690 (a)	325,724 (b)	136,109 (a)	263,102 (b)
m/z 308.32	negative	2.46362e-07	324,140 (a)	284,323 (a)	949,041 (b)	235,540 (a)	318,887 (a)
m/z 309.23	positive	1.5494e-09	780,759 (a)	641,053 (a)	1590 (b)	598,798 (a)	2483 (c)
m/z 311.24	negative	1.46448e-09	761,041 (a)	623,619 (a)	1771 (a)	8006 (b)	3335 (a)
m/z 311.25	positive	2.15226e-15	152,333 (a)	135,580 (a)	554,057 (b)	190,572 (a)	695,912 (b)
m/z 312.5	positive	7.91546e-11	80,525 (a)	82,500 (a)	267,820 (b)	145,923 (a)	339,439 (b)
m/z 313.35	positive	0.0034898	161,259 (a)	160,310 (a)	412,422 (ab)	276,677 (a)	1231 (b)
m/z 315.25	positive	8.49134e-21	77,380 (a)	74,457 (a)	172,129 (c)	124,023 (b)	302,851 (d)
m/z 316.34	positive	1.05003e-18	114,208 (a)	133,915 (a)	296,788 (a)	817,707 (a)	3343 (b)
m/z 318.34	positive	2.70633e-15	89,432 (a)	87,110 (a)	172,317 (b)	187,756 (b)	275,917 (c)
m/z 319.25	positive	2.0268e-10	91,899 (a)	85,380 (a)	413,292 (b)	168,166 (a)	476,803 (b)
m/z 321.26	positive	9.12385e-19	1169 (a)	1006 (a)	2800 (b)	1558 (ab)	7422 (c)
m/z 325.27	positive	2.035e-21	226,806 (a)	193,455 (a)	826,294 (b)	309,607 (a)	832,513 (b)
m/z 326.49	positive	2.99015e-09	1310 (a)	1076 (a)	5135 (ab)	18339 (c)	8860 (b)
m/z 329.21	positive	7.01692e-19	478,060 (a)	471,500 (a)	1786 (a)	1193 (a)	13459 (b)
m/z 332.44	positive	2.08465e-05	231,033 (a)	345,617 (a)	951,177 (b)	978,370 (b)	1193 (b)
m/z 334.28	positive	8.081e-21	64,586 (a)	69,451 (a)	133,011 (b)	133,460 (b)	248,329 (c)
m/z 335.24	positive	4.9803e-18	102,043 (a)	101,228 (a)	192,674 (b)	156,933 (b)	344,624 (c)
m/z 335.32	negative	2.20349e-21	470,878 (a)	414,711 (a)	583,151 (a)	562,907 (a)	1536 (b)
m/z 337.2	positive	6.13827e-19	139,219 (ab)	114,495 (a)	356,170 (c)	209,885 (b)	560,373 (d)
m/z 339.27	negative	1.53815e-09	1244 (ab)	1187 (a)	4365 (b)	9569 (c)	4314 (ab)
m/z 340.53	positive	2.25081e-11	90,117 (a)	102,944 (ab)	262,544 (bc)	429,150 (cd)	568,179 (d)
m/z 341.24	positive	1.57733e-06	185,974 (a)	133,872 (a)	380,462 (bc)	277,447 (ab)	484,294 (c)
m/z 342.51	positive	1.93981e-05	112,398 (a)	107,676 (a)	299,050 (ab)	429,757 (b)	476,036 (b)
m/z 343.17	positive	1.1207e-19	474,621 (a)	482,850 (a)	1202 (b)	462,207 (a)	1973 (c)
m/z 343.2	negative	1.3667e-19	355,659 (a)	374,880 (a)	946,307 (b)	270,261 (a)	336,861 (a)
m/z 345.21	positive	1.36179e-21	212,930 (a)	169,619 (a)	733,351 (c)	135,293 (a)	367,245 (b)
m/z 345.23	negative	3.42804e-11	294,647 (a)	333,587 (a)	888,279 (b)	409,728 (a)	747,980 (b)
m/z 346.16	negative	9.6085e-05	616,972 (a)	889,173 (ab)	1433 (b)	344,959 (a)	450,090 (a)
m/z 347.19	positive	3.30783e-19	110,483 (a)	94,161 (a)	396,142 (b)	147,852 (a)	359,881 (b)
m/z 348.19	positive	1.57702e-12	252,772 (ab)	303,315 (ab)	1088 (c)	180,480 (a)	513,324 (b)
m/z 351.23	positive	1.94331e-16	349,592 (a)	342,517 (a)	800,184 (b)	369,793 (a)	1311 (c)
m/z 353.23	positive	1.26589e-21	148,804 (a)	131,137 (a)	337,961 (b)	216,726 (a)	694,215 (c)
m/z 354.23	positive	2.139e-24	95,929 (a)	81,550 (a)	211,616 (b)	225,108 (b)	404,747 (c)
m/z 355.23	positive	4.48089e-14	146,688 (a)	214,072 (a)	455,202 (b)	337,753 (ab)	990,254 (c)
m/z 356.14	positive	4.13338e-13	97,717 (a)	130,415 (a)	236,673 (a)	245,781 (a)	1838 (b)
m/z 357.13	negative	5.29093e-30	292,612 (a)	254,126 (a)	367,508 (a)	566,045 (b)	1829 (c)
m/z 357.16	positive	2.07183e-12	196,178 (a)	175,568 (a)	499,039 (a)	263,835 (a)	1802 (b)
m/z 358.13	positive	6.22074e-15	193,614 (a)	242,890 (a)	442,974 (a)	1854 (a)	21097 (b)
m/z 358.14	negative	4.61717e-28	231,103 (a)	202,924 (a)	277,935 (a)	304,626 (a)	1715 (b)
m/z 359.14	positive	1.94609e-14	204,116 (a)	244,258 (a)	476,422 (a)	1856 (a)	20172 (b)
m/z 359.17	negative	2.12646e-22	264,497 (ab)	219,102 (a)	304,173 (b)	279,278 (ab)	716,384 (c)
m/z 361.17	positive	9.85775e-11	197,591 (a)	178,643 (a)	355,211 (a)	271,628 (a)	1032 (b)
m/z 363.25	positive	1.6413e-18	338,018 (a)	254,507 (a)	914,996 (b)	612,257 (ab)	2349 (c)
m/z 364.13	negative	2.84907e-18	618,855 (a)	573,626 (a)	1087 (b)	402,418 (a)	2440 (c)
m/z 365.14	negative	8.31982e-18	1602 (a)	1482 (a)	2923 (b)	964,952 (a)	6841 (c)
m/z 365.22	positive	4.59182e-10	17484 (a)	12531 (a)	61723 (b)	25026 (a)	21768 (a)
m/z 367.14	negative	7.97446e-19	861,297 (a)	805,206 (a)	1575 (b)	677,210 (a)	3307 (c)
m/z 367.17	positive	1.01075e-13	741,807 (a)	569,985 (a)	2500 (b)	1023 (a)	2979 (b)
m/z 368.56	positive	2.83379e-09	112,090 (a)	206,090 (a)	579,606 (b)	422,998 (ab)	938,356 (c)
m/z 369.18	positive	6.46729e-18	353,590 (a)	294,177 (a)	1015 (b)	420,011 (a)	1793 (c)
m/z 371.18	positive	1.74801e-08	219,177 (a)	353,440 (a)	2223 (b)	349,362 (a)	920,799 (a)
m/z 373.3	positive	1.2915e-14	166,520 (a)	152,498 (a)	529,054 (a)	493,055 (a)	1770 (b)
m/z 376.22	positive	2.62753e-12	134,674 (a)	106,682 (a)	630,796 (c)	329,413 (b)	391,885 (b)
m/z 377.2	negative	2.51264e-08	1306 (ab)	792,953 (a)	2594 (b)	4434 (c)	1372 (ab)
m/z 377.25	positive	1.25218e-22	121,601 (ab)	113,046 (a)	318,458 (c)	192,593 (b)	540,199 (d)
m/z 379.2	negative	2.20723e-07	589,225 (ab)	397,096 (a)	1043 (b)	1606 (c)	735,071 (ab)
m/z 379.21	positive	1.03657e-17	124,440 (a)	109,116 (a)	265,916 (b)	169,845 (a)	413,663 (c)
m/z 380.23	positive	6.82494e-18	99,565 (a)	79,785 (a)	180,275 (b)	139,358 (ab)	358,284 (c)
m/z 381.19	positive	2.11486e-12	8744 (a)	4890 (a)	31717 (b)	1253 (a)	1979 (a)
m/z 381.26	negative	9.17345e-12	271,686 (a)	275,857 (a)	972,078 (b)	406,018 (a)	390,423 (a)
m/z 382.26	negative	7.90258e-07	193,881 (a)	207,395 (a)	648,335 (b)	198,131 (a)	265,475 (a)
m/z 383.29	negative	1.76105e-12	331,200 (a)	357,537 (a)	1350 (b)	490,547 (a)	492,927 (a)
m/z 384.2	positive	2.06975e-11	172,018 (a)	135,511 (a)	527,420 (c)	168,724 (a)	388,321 (b)
m/z 385.24	positive	9.76804e-19	122,047 (a)	126,966 (a)	476,744 (b)	184,383 (a)	434,549 (b)
m/z 386.16	positive	5.38368e-14	111,259 (a)	110,916 (a)	610,449 (c)	134,290 (ab)	259,896 (b)
m/z 387.17	positive	6.89851e-18	407,780 (a)	467,492 (a)	2891 (c)	740,920 (ab)	1104 (b)
m/z 388.36	negative	2.88232e-26	176,742 (a)	172,787 (a)	195,861 (a)	202,945 (a)	1626 (b)
m/z 388.51	positive	0.000957056	209,248 (a)	503,019 (ab)	1190 (c)	567,642 (abc)	848,873 (bc)
m/z 389.26	positive	5.11279e-14	141,408 (a)	242,999 (a)	552,307 (b)	265,312 (a)	803,346 (c)
m/z 391.26	positive	7.34287e-20	145,867 (a)	141,110 (a)	353,810 (b)	236,826 (ab)	897,456 (c)
m/z 393.12	negative	2.75835e-11	281,461 (a)	260,554 (a)	347,812 (a)	712,387 (a)	1727 (b)
m/z 393.21	positive	1.5063e-19	131,665 (a)	132,668 (a)	327,910 (b)	230,216 (ab)	886,833 (c)
m/z 395.13	negative	2.34581e-15	256,012 (a)	232,925 (a)	320,155 (a)	386,739 (a)	876,964 (b)
m/z 395.25	positive	1.45623e-15	130,795 (a)	134,663 (a)	471,057 (b)	606,143 (b)	1445 (c)
m/z 397.25	positive	3.11591e-10	700,908 (a)	600,295 (a)	1489 (b)	718,560 (a)	2086 (c)
m/z 399.19	negative	5.74913e-13	302,759 (a)	256,444 (a)	795,967 (c)	497,280 (b)	371,963 (ab)
m/z 400.43	positive	1.34034e-05	896,744 (b)	151,588 (a)	309,109 (a)	156,500 (a)	351,684 (a)
m/z 401.24	positive	4.9137e-13	280,292 (bc)	136,841 (a)	401,377 (c)	201,144 (ab)	588,830 (d)
m/z 402.51	positive	1.72854e-09	165,485 (a)	130,063 (a)	508,728 (c)	342,608 (b)	489,749 (bc)
m/z 403.18	positive	8.24962e-21	452,235 (a)	293,441 (a)	2471 (b)	185,498 (a)	418,247 (a)
m/z 405.21	positive	1.73309e-21	154,241 (a)	132,623 (a)	471,444 (b)	180,521 (a)	590,115 (c)
m/z 407.22	positive	2.70633e-15	185,804 (a)	178,142 (a)	391,211 (a)	290,252 (a)	1080 (b)
m/z 409.23	positive	1.68271e-23	99,096 (a)	90,031 (a)	229,422 (c)	159,640 (b)	437,116 (d)
m/z 411.22	positive	4.67619e-14	148,696 (a)	122,332 (a)	332,177 (b)	158,215 (a)	481,334 (c)
m/z 412.28	positive	4.6883e-17	117,886 (a)	111,489 (a)	191,163 (a)	209,912 (a)	548,603 (b)
m/z 415.25	positive	3.37285e-17	115,816 (a)	91,233 (a)	236,785 (b)	329,624 (c)	482,020 (d)
m/z 417.23	positive	1.66357e-25	120,735 (a)	113,369 (a)	363,267 (b)	183,473 (a)	648,006 (c)
m/z 417.24	negative	4.93167e-13	427,116 (ab)	374,595 (a)	630,952 (bc)	851,884 (c)	1167 (d)
m/z 419.24	positive	6.22645e-17	342,628 (a)	302,324 (a)	1027 (b)	466,177 (a)	1948 (c)
m/z 423.23	positive	3.83427e-13	185,707 (a)	152,683 (a)	1164 (c)	539,723 (b)	636,169 (b)
m/z 425.21	positive	4.44292e-16	107,114 (a)	92,435 (a)	501,227 (c)	252,084 (b)	467,693 (c)
m/z 426.28	positive	1.45699e-06	331,113 (bc)	111,168 (a)	382,704 (c)	176,477 (ab)	464,630 (c)
m/z 427.24	positive	3.19581e-10	95,807 (a)	78,340 (a)	329,292 (b)	131,118 (a)	407,674 (b)
m/z 428.44	positive	1.61006e-07	3610 (b)	359,502 (a)	710,986 (a)	192,112 (a)	418,875 (a)
m/z 430.32	positive	1.68997e-16	330,424 (a)	295,035 (a)	816,774 (a)	2658 (a)	11818 (b)
m/z 431.23	negative	7.71589e-18	365,173 (a)	336,846 (a)	644,621 (b)	418,884 (a)	1132 (c)
m/z 433.24	positive	2.18797e-17	206,227 (a)	210,868 (a)	493,174 (b)	240,449 (a)	1018 (c)
m/z 435.25	positive	2.57792e-25	91,288 (a)	79,915 (a)	178,311 (c)	129,852 (b)	315,188 (d)
m/z 437.22	positive	7.32056e-13	223,204 (a)	160,524 (a)	1290 (b)	393,549 (a)	1130 (b)
m/z 438.29	negative	2.37753e-09	392,455 (a)	289,498 (a)	1282 (b)	306,733 (a)	449,295 (a)
m/z 439.23	positive	5.76797e-14	210,580 (a)	155,221 (a)	1290 (b)	319,788 (a)	968,973 (b)
m/z 439.29	negative	5.89528e-09	774,638 (a)	481,214 (a)	2371 (b)	743,919 (a)	772,915 (a)
m/z 441.25	positive	2.13173e-23	171,116 (a)	150,710 (a)	630,403 (b)	250,277 (a)	853,425 (c)
m/z 443.23	positive	5.08447e-15	217,013 (ab)	135,192 (a)	338,130 (b)	241,331 (ab)	636,213 (c)
m/z 445.24	positive	7.48354e-21	112,646 (a)	104,635 (a)	498,447 (b)	178,811 (a)	416,115 (b)
m/z 447.25	positive	1.62019e-25	91,798 (a)	89,269 (a)	282,186 (c)	164,105 (b)	473,784 (d)
m/z 449.23	positive	5.91462e-17	201,517 (a)	153,802 (a)	380,356 (b)	258,678 (ab)	889,827 (c)
m/z 451.22	negative	4.66682e-18	311,111 (ab)	253,738 (a)	395,406 (b)	626,874 (c)	882,482 (d)
m/z 452.59	positive	3.44343e-11	119,254 (a)	89,808 (a)	165,989 (a)	426,939 (c)	306,973 (b)
m/z 453.24	negative	8.15378e-16	510,324 (a)	445,476 (a)	635,191 (a)	1270 (b)	1705 (c)
m/z 453.27	positive	2.57963e-22	104,346 (a)	87,551 (a)	220,424 (b)	219,170 (b)	392,317 (c)
m/z 454.32	positive	1.46025e-13	337,954 (b)	158,303 (a)	364,726 (b)	247,213 (ab)	780,456 (c)
m/z 455.26	positive	1.02416e-19	166,659 (a)	126,803 (a)	342,586 (b)	233,187 (ab)	779,320 (c)
m/z 456.19	negative	8.48102e-07	2037 (a)	6987 (b)	7393 (b)	833,777 (a)	1055 (a)
m/z 456.48	positive	1.23276e-07	994,778 (b)	280,663 (a)	465,598 (a)	151,174 (a)	422,185 (a)
m/z 457.26	positive	6.01954e-13	332,840 (bc)	161,001 (a)	425,409 (c)	192,882 (ab)	724,049 (d)
m/z 458.19	positive	5.02918e-09	951,603 (ab)	2851 (b)	5922 (c)	178,413 (a)	483,549 (a)
m/z 461.22	positive	3.55506e-10	495,032 (a)	416,656 (a)	1090 (b)	416,989 (a)	1645 (c)
m/z 463.24	positive	1.13362e-19	157,652 (a)	144,018 (a)	369,416 (b)	227,178 (a)	698,093 (c)
m/z 464.33	negative	6.64829e-05	862,594 (b)	345,079 (a)	569,714 (ab)	236,545 (a)	377,979 (a)
m/z 466.26	positive	2.65361e-08	299,080 (bc)	124,947 (a)	254,121 (b)	246,821 (b)	394,197 (c)
m/z 467.23	positive	2.80978e-22	113,905 (a)	92,752 (a)	195,787 (b)	212,058 (b)	377,198 (c)
m/z 468.52	positive	5.34849e-15	265,522 (a)	179,494 (a)	250,015 (a)	258,339 (a)	573,777 (b)
m/z 470.29	positive	2.88625e-05	330,378 (bc)	220,958 (ab)	476,819 (c)	148,727 (a)	289,740 (ab)
m/z 471.25	positive	2.22324e-24	107,271 (ab)	97,525 (a)	251,259 (c)	144,925 (b)	331,343 (d)
m/z 472.18	negative	0.0345939	341,526 (a)	1020 (a)	1344 (a)	298,834 (a)	501,558 (a)
m/z 473.26	positive	1.11724e-13	207,759 (a)	217,072 (a)	584,980 (b)	281,718 (a)	1205 (c)
m/z 474.21	positive	0.0141772	141,314 (a)	364,876 (ab)	954,812 (b)	161,991 (a)	527,944 (ab)
m/z 475.24	positive	1.70346e-13	176,262 (a)	204,003 (a)	517,191 (b)	226,616 (a)	732,943 (c)
m/z 477.2	negative	3.70537e-09	1081 (cd)	956,326 (bc)	1436 (d)	451,332 (a)	699,666 (ab)
m/z 477.22	positive	3.78814e-23	118,333 (a)	111,309 (a)	430,661 (b)	178,976 (a)	465,996 (b)
m/z 478.15	negative	5.83217e-08	992,794 (ab)	1787 (b)	3319 (c)	469,356 (a)	485,514 (a)
m/z 479.20	negative	1.47734e-19	586,642 (a)	761,337 (ab)	1303 (b)	650,173 (a)	3387 (c)
m/z 479.45	positive	0.0194911	157,129 (a)	141,448 (a)	404,299 (ab)	205,178 (ab)	845,523 (b)
m/z 480.18	positive	1.01205e-08	369,167 (a)	435,133 (a)	2044 (b)	341,944 (a)	461,364 (a)
m/z 480.21	negative	5.10784e-15	2569 (b)	865,081 (a)	558,372 (a)	1236 (a)	4819 (c)
m/z 481.25	positive	5.50437e-12	817,305 (bc)	364,950 (a)	1034 (c)	463,248 (ab)	1803 (d)
m/z 483.24	negative	9.59875e-08	409,935 (ab)	318,212 (a)	1025 (c)	657,210 (b)	680,779 (b)
m/z 485.25	negative	2.73766e-09	340,824 (ab)	293,188 (a)	1014 (c)	607,216 (b)	518,977 (ab)
m/z 485.43	positive	2.21565e-21	220,605 (a)	153,941 (a)	419,239 (b)	216,159 (a)	633,719 (c)
m/z 486.21	negative	0.00049498	349,775 (a)	339,275 (a)	1548 (b)	316,107 (a)	485,772 (a)
m/z 488.21	positive	0.000271436	179,432 (a)	197,026 (a)	1649 (b)	207,694 (a)	495,676 (a)
m/z 491.22	positive	1.54829e-22	111,879 (ab)	97,232 (a)	260,333 (c)	158,953 (b)	400,008 (d)
m/z 492.2	negative	5.55921e-13	712,145 (a)	950,053 (a)	736,057 (a)	923,244 (a)	2497 (b)
m/z 492.21	positive	2.52922e-23	116,902 (ab)	98,606 (a)	178,574 (c)	156,678 (bc)	368,746 (d)
m/z 493.16	positive	2.12646e-22	118,698 (ab)	102,763 (a)	297,281 (c)	190,506 (b)	539,276 (d)
m/z 493.2	negative	7.26522e-08	1296 (a)	1957 (a)	1977 (a)	1648 (a)	3938 (b)
m/z 496.4	positive	9.68196e-07	12886 (b)	4989 (a)	4058 (a)	2108 (a)	4611 (a)
m/z 497.25	negative	0.000979528	667,698 (a)	575,688 (a)	1811 (ab)	1673 (ab)	2703 (b)
m/z 499.21	positive	1.18825e-19	190,618 (a)	161,612 (a)	455,692 (b)	242,103 (a)	977,666 (c)
m/z 499.26	negative	2.04361e-12	556,363 (a)	716,941 (a)	2487 (b)	999,639 (a)	1063 (a)
m/z 501.14	positive	8.25678e-20	159,383 (a)	141,392 (a)	431,540 (b)	222,939 (a)	969,315 (c)
m/z 503.18	positive	1.85261e-24	138,225 (a)	128,698 (a)	400,070 (b)	223,619 (a)	953,289 (c)
m/z 505.26	positive	0.0113343	396,659 (ab)	266,995 (a)	353,003 (a)	1044 (b)	555,460 (ab)
m/z 506.19	negative	2.07427e-23	495,685 (a)	426,604 (a)	351,667 (a)	554,425 (a)	2788 (b)
m/z 507.24	positive	0.00212714	158,490 (a)	119,734 (a)	243,634 (a)	711,810 (b)	461,053 (ab)
m/z 509.16	positive	1.07444e-14	118,809 (a)	86,716 (a)	188,532 (a)	179,991 (a)	556,364 (b)
m/z 510.4	positive	3.66178e-06	1118 (c)	343,524 (a)	772,332 (bc)	332,428 (a)	680,355 (ab)
m/z 511.18	positive	4.83658e-11	342,357 (bc)	167,460 (a)	381,452 (c)	226,745 (ab)	604,344 (d)
m/z 512.17	positive	1.37712e-11	222,489 (a)	185,942 (a)	387,152 (b)	178,893 (a)	553,640 (c)
m/z 513.18	positive	1.21338e-12	165,395 (a)	132,082 (a)	319,463 (a)	221,310 (a)	1355 (b)
m/z 513.27	negative	8.01735e-08	309,515 (a)	260,647 (a)	800,634 (b)	580,991 (b)	627,898 (b)
m/z 514.3	negative	0.00137053	1260 (ab)	604,968 (a)	2039 (b)	361,408 (a)	393,820 (a)
m/z 515.24	positive	3.91883e-23	152,443 (a)	126,086 (a)	307,713 (b)	178,613 (a)	526,200 (c)
m/z 517.23	positive	1.32949e-23	174,746 (a)	157,124 (a)	417,193 (b)	234,209 (a)	704,403 (c)
m/z 518.39	positive	9.22568e-06	3150 (b)	1620 (ab)	3081 (b)	347,726 (a)	592,057 (a)
m/z 520.4	positive	1.91625e-10	2643 (b)	1068 (a)	688,036 (a)	543,298 (a)	417,491 (a)
m/z 522.41	positive	1.7421e-07	10403 (b)	3798 (a)	3773 (a)	859,311 (a)	1645 (a)
m/z 524.41	positive	4.77804e-08	9978 (b)	1367 (a)	2713 (a)	768,759 (a)	1323 (a)
m/z 527.23	positive	1.12874e-12	275,071 (a)	237,749 (a)	693,043 (ab)	789,197 (b)	1938 (c)
m/z 528.3	negative	5.27822e-10	599,754 (bc)	614,248 (c)	254,139 (a)	967,704 (d)	352,571 (ab)
m/z 532.11	positive	1.51859e-14	272,433 (ab)	192,248 (a)	344,807 (b)	174,119 (a)	694,327 (c)
m/z 533.2	positive	1.21494e-20	219,661 (a)	216,534 (a)	411,188 (a)	730,456 (a)	3507 (b)
m/z 534.35	positive	9.48056e-06	2264 (c)	890,421 (ab)	1964 (bc)	267,194 (a)	966,762 (ab)
m/z 536.36	positive	0.000409366	354,540 (ab)	213,545 (a)	706,932 (bc)	461,152 (abc)	800,482 (c)
m/z 538.24	positive	9.69027e-12	170,415 (a)	163,972 (a)	633,132 (c)	414,555 (b)	513,259 (bc)
m/z 540.49	positive	4.19752e-17	190,388 (a)	170,983 (a)	597,401 (b)	466,062 (b)	1248 (c)
m/z 542.38	positive	0.00398701	1307 (b)	696,467 (ab)	1043 (b)	245,657 (a)	709,500 (ab)
m/z 544.15	negative	5.42717e-14	468,701 (b)	284,632 (a)	315,534 (ab)	418,123 (ab)	866,552 (c)
m/z 544.39	positive	3.66492e-08	4865 (c)	3071 (bc)	1671 (ab)	294,247 (a)	475,043 (a)
m/z 546.18	negative	1.01867e-16	260,861 (a)	174,122 (a)	246,082 (a)	257,085 (a)	591,247 (b)
m/z 546.43	positive	6.31169e-05	2405 (c)	708,762 (ab)	2106 (bc)	253,394 (a)	574,999 (a)
m/z 549.19	positive	1.07032e-17	194,691 (a)	166,826 (a)	297,367 (a)	247,049 (a)	852,528 (b)
m/z 550.72	positive	0.0436431	255,231 (a)	291,380 (a)	1594 (a)	949,133 (a)	738,951 (a)
m/z 554.54	positive	2.31707e-15	252,716 (a)	228,946 (a)	1153 (b)	1137 (b)	3244 (c)
m/z 555.54	positive	1.72685e-19	155,350 (a)	143,934 (a)	492,731 (b)	481,651 (b)	1410 (c)
m/z 557.24	positive	7.5375e-26	126,132 (a)	118,618 (a)	262,541 (c)	186,799 (b)	524,698 (d)
m/z 558.36	positive	0.000546613	873,099 (b)	370,456 (a)	664,344 (ab)	264,623 (a)	409,728 (a)
m/z 560.37	positive	2.86479e-07	1754 (b)	1082 (b)	1198 (b)	205,835 (a)	323,424 (a)
m/z 561.15	positive	2.36657e-07	562,997 (b)	381,747 (ab)	1010 (c)	226,187 (a)	551,585 (ab)
m/z 562.39	positive	4.52532e-05	1308 (b)	322,362 (a)	1291 (b)	287,368 (a)	532,331 (a)
m/z 565.05	positive	1.40754e-05	1168 (a)	716,849 (a)	444,912 (a)	722,156 (a)	2483 (b)
m/z 568.5	positive	1.08888e-10	542,363 (a)	324,756 (a)	436,309 (a)	430,704 (a)	1035 (b)
m/z 570.38	positive	0.0011184	955,014 (c)	781,391 (bc)	757,020 (bc)	277,436 (a)	447,655 (ab)
m/z 572.96	positive	2.32108e-10	222,828 (a)	195,916 (a)	326,005 (a)	260,205 (a)	1054 (b)
m/z 574.04	positive	9.20982e-14	161,717 (a)	152,754 (a)	307,081 (b)	196,446 (ab)	554,213 (c)
m/z 576.69	positive	2.40065e-08	184,765 (ab)	161,426 (a)	559,120 (c)	289,311 (ab)	345,876 (b)
m/z 579.16	positive	5.5433e-17	420,698 (ab)	334,544 (ab)	894,472 (c)	287,944 (a)	454,747 (b)
m/z 580.4	positive	6.32274e-12	244,745 (a)	213,754 (a)	445,010 (b)	419,087 (b)	718,644 (c)
m/z 582.52	positive	2.98168e-09	879,837 (a)	525,509 (a)	872,070 (a)	812,420 (a)	1899 (b)
m/z 583.29	negative	3.73709e-09	369,083 (ab)	257,721 (a)	836,641 (c)	325,179 (ab)	525,972 (b)
m/z 584.33	positive	7.55683e-11	543,587 (b)	313,502 (ab)	1073 (c)	192,600 (a)	387,385 (ab)
m/z 585.35	positive	1.42596e-11	346,334 (a)	228,392 (a)	1202 (c)	282,309 (a)	686,207 (b)
m/z 587.27	positive	1.75797e-11	178,164 (a)	163,837 (a)	496,187 (b)	214,797 (a)	453,145 (b)
m/z 589.23	positive	1.34275e-22	136,993 (a)	132,426 (a)	267,122 (c)	202,845 (b)	493,361 (d)
m/z 591.39	positive	1.01016e-09	415,649 (a)	394,611 (a)	440,637 (a)	705,107 (a)	3682 (b)
m/z 594.41	positive	5.03778e-12	330,289 (a)	325,104 (a)	458,576 (a)	1481 (b)	1478 (b)
m/z 597.31	negative	2.5936e-05	1070 (c)	858,538 (bc)	558,488 (ab)	339,300 (a)	495,773 (ab)
m/z 599.34	negative	4.11827e-10	10326 (c)	5866 (b)	2225 (ab)	740,160 (a)	771,395 (a)
m/z 599.45	positive	7.13202e-12	907,429 (b)	370,044 (a)	377,895 (a)	491,324 (a)	1403 (c)
m/z 604.97	positive	2.43127e-14	238,491 (a)	415,979 (b)	224,004 (a)	720,107 (c)	310,429 (ab)
m/z 606.13	negative	0.0261912	473,848 (a)	2148 (ab)	4629 (b)	747,367 (ab)	567,141 (ab)
m/z 610.39	positive	1.157e-11	296,308 (a)	280,506 (a)	453,771 (a)	803,967 (b)	869,012 (b)
m/z 613.42	positive	6.66336e-16	174,634 (a)	159,823 (a)	535,250 (b)	241,249 (a)	499,698 (b)
m/z 619.3	negative	3.26628e-12	5294 (c)	2653 (b)	581,566 (a)	396,476 (a)	477,214 (a)
m/z 620.43	positive	1.08481e-09	164,357 (a)	192,231 (a)	287,647 (ab)	611,124 (c)	444,989 (bc)
m/z 621.28	positive	1.96442e-12	167,569 (a)	152,743 (a)	279,968 (ab)	393,940 (b)	777,730 (c)
m/z 622.46	positive	1.08456e-09	871,109 (a)	627,568 (a)	498,508 (a)	2758 (b)	1925 (b)
m/z 625.5	positive	1.03419e-11	850,962 (c)	553,018 (b)	238,036 (a)	770,193 (c)	342,282 (a)
m/z 627.54	positive	1.78561e-12	1413 (b)	1308 (b)	590,324 (a)	1594 (b)	370,453 (a)
m/z 628.14	negative	0.000768206	405,578 (a)	380,619 (a)	1345 (b)	325,199 (a)	694,078 (ab)
m/z 631.24	negative	3.04318e-17	644,504 (a)	892,798 (a)	658,604 (a)	1130 (a)	3907 (b)
m/z 634.41	negative	8.45279e-15	452,821 (a)	359,463 (a)	314,589 (a)	959,159 (b)	302,364 (a)
m/z 636.4	positive	7.75615e-10	261,667 (a)	457,912 (a)	356,921 (a)	948,014 (b)	859,839 (b)
m/z 637.25	positive	2.67357e-10	316,426 (a)	283,236 (a)	945,151 (a)	1978 (a)	11750 (b)
m/z 642.5	negative	8.77588e-09	808,698 (c)	570,238 (b)	364,911 (ab)	249,812 (a)	353,360 (ab)
m/z 646.37	negative	1.41388e-06	1674 (b)	882,942 (a)	478,309 (a)	518,716 (a)	546,673 (a)
m/z 648.46	positive	1.12458e-08	246,566 (ab)	201,389 (a)	377,300 (ab)	1017 (c)	535,104 (b)
m/z 650.46	positive	2.11303e-14	471,477 (a)	812,075 (a)	836,601 (a)	9525 (b)	7027 (b)
m/z 657.18	positive	2.95032e-11	297,746 (a)	298,652 (a)	1058 (c)	530,106 (ab)	680,458 (b)
m/z 659.3	positive	1.98042e-12	253,980 (a)	233,577 (a)	1056 (c)	430,986 (ab)	677,854 (b)
m/z 660.38	positive	5.04947e-09	210,177 (a)	206,471 (a)	646,743 (c)	420,663 (b)	467,844 (bc)
m/z 662.47	positive	3.62416e-09	311,480 (a)	420,975 (a)	1356 (a)	1488 (a)	4336 (b)
m/z 663.41	positive	4.21505e-11	237,452 (a)	286,077 (a)	812,030 (ab)	1433 (b)	2503 (c)
m/z 664.46	negative	2.93717e-21	676,008 (a)	641,441 (a)	897,157 (a)	3484 (b)	7797 (c)
m/z 666.45	positive	3.73709e-09	560,662 (a)	433,411 (a)	1594 (a)	3219 (b)	3514 (b)
m/z 668.72	positive	1.21119e-10	192,900 (a)	176,682 (a)	491,269 (b)	524,438 (bc)	719,252 (c)
m/z 669.39	positive	3.97684e-10	160,783 (a)	150,993 (a)	280,824 (a)	382,933 (a)	2085 (b)
m/z 671.22	negative	4.33542e-08	1581 (c)	1161 (bc)	912,006 (b)	990,758 (b)	471,513 (a)
m/z 672.39	negative	7.52685e-11	1064 (b)	803,579 (b)	450,046 (a)	414,559 (a)	269,893 (a)
m/z 672.44	positive	4.97269e-11	265,863 (a)	335,138 (a)	731,140 (bc)	978,489 (c)	720,961 (b)
m/z 673.48	negative	1.42543e-12	1113 (b)	1045 (b)	551,384 (a)	975,609 (b)	342,840 (a)
m/z 674.45	positive	5.38382e-11	207,864 (a)	197,650 (a)	441,974 (b)	607,432 (c)	404,945 (b)
m/z 676.47	positive	1.94479e-09	531,523 (a)	328,323 (a)	445,036 (a)	1907 (b)	486,539 (a)
m/z 677.08	positive	2.83562e-16	1707 (b)	1223 (ab)	4170 (c)	889,851 (ab)	549,916 (a)
m/z 678.49	positive	1.99411e-11	753,801 (ab)	707,777 (a)	1731 (b)	3451 (c)	2811 (c)
m/z 680.47	positive	5.03778e-12	293,221 (a)	284,844 (a)	516,027 (a)	840,109 (b)	950,327 (b)
m/z 683.29	negative	1.40686e-07	517,748 (ab)	352,585 (a)	356,623 (a)	1162 (c)	744,094 (b)
m/z 685.46	positive	5.12459e-14	359,318 (a)	309,837 (a)	1493 (b)	469,456 (a)	526,801 (a)
m/z 687.54	negative	2.2937e-10	9839 (c)	6583 (b)	4077 (ab)	3082 (a)	1195 (a)
m/z 689.58	positive	6.22436e-11	2356 (c)	980,859 (ab)	1525 (b)	780,084 (a)	636,865 (a)
m/z 692.48	negative	1.24885e-06	480,473 (a)	381,060 (a)	560,589 (a)	1429 (b)	674,188 (a)
m/z 693.02	positive	3.43174e-12	982,769 (b)	604,344 (a)	1889 (c)	931,219 (ab)	858,542 (ab)
m/z 694.47	positive	1.56721e-06	573,849 (ab)	320,434 (a)	1180 (bc)	1207 (c)	1550 (c)
m/z 697.33	negative	5.72457e-14	769,564 (a)	882,017 (a)	394,815 (a)	2582 (b)	582,272 (a)
m/z 703.59	positive	7.18822e-17	30500 (c)	16471 (b)	18394 (b)	10576 (a)	8888 (a)
m/z 706.56	positive	2.76009e-11	4811 (b)	6558 (bc)	2229 (a)	8238 (c)	5004 (b)
m/z 711.55	positive	1.14045e-12	956,040 (a)	508,707 (a)	1999 (b)	600,838 (a)	1593 (b)
m/z 713.33	negative	2.83194e-09	2952 (b)	2091 (b)	1010 (a)	2529 (b)	665,737 (a)
m/z 713.42	positive	8.68871e-14	544,738 (a)	328,442 (a)	1051 (b)	518,478 (a)	1573 (c)
m/z 714.47	negative	3.75421e-15	829,608 (a)	1831 (b)	387,612 (a)	2193 (b)	355,387 (a)
m/z 715.53	negative	1.92318e-12	2939 (d)	1695 (c)	944,808 (ab)	1210 (bc)	281,724 (a)
m/z 716.04	positive	8.33248e-09	665,344 (a)	463,795 (a)	979,982 (a)	718,819 (a)	3581 (b)
m/z 716.49	negative	1.64575e-19	2489 (a)	6823 (b)	1256 (a)	10313 (c)	610,207 (a)
m/z 717.6	positive	1.41467e-13	1906 (d)	770,266 (ab)	1476 (c)	586,241 (a)	1084 (b)
m/z 718.51	negative	4.70174e-20	1747 (b)	2484 (c)	594,038 (a)	2938 (c)	499,714 (a)
m/z 719.58	negative	8.57487e-18	2257 (c)	1536 (b)	852,606 (a)	1273 (b)	581,215 (a)
m/z 722.54	negative	1.18379e-09	3259 (b)	3165 (b)	716,505 (a)	1648 (a)	530,022 (a)
m/z 723.54	positive	4.39585e-17	586,376 (a)	466,442 (a)	1450 (b)	427,088 (a)	509,606 (a)
m/z 725.56	positive	6.9934e-19	11936 (b)	8021 (b)	26826 (c)	2792 (a)	1713 (a)
m/z 726.57	negative	3.61704e-14	788,428 (b)	1058 (c)	404,432 (a)	753,268 (b)	213,740 (a)
m/z 730.53	negative	5.77574e-18	563,720 (b)	755,670 (c)	228,595 (a)	706,015 (bc)	186,992 (a)
m/z 730.54	positive	1.27778e-24	7464 (d)	2957 (b)	4089 (c)	2039 (a)	1439 (a)
m/z 731.6	positive	1.15639e-20	6768 (d)	2363 (bc)	3241 (c)	1527 (ab)	1337 (a)
m/z 732.56	positive	4.08226e-16	9298 (b)	13921 (c)	3648 (a)	15438 (c)	4076 (a)
m/z 734.57	positive	3.31103e-18	27810 (b)	34289 (b)	12285 (a)	43620 (c)	18410 (a)
m/z 736.52	negative	1.60609e-12	1289 (b)	1039 (b)	456,800 (a)	611,663 (a)	357,556 (a)
m/z 736.57	positive	1.96695e-17	3325 (b)	4524 (c)	1487 (a)	5525 (d)	2254 (a)
m/z 738.48	negative	2.22484e-19	1299 (b)	2618 (d)	435,036 (a)	2052 (c)	382,749 (a)
m/z 739.58	positive	4.6883e-17	1098 (b)	871,453 (ab)	2666 (c)	754,206 (ab)	549,437 (a)
m/z 740.49	negative	4.15984e-16	2910 (b)	5533 (c)	1029 (a)	8022 (d)	681,276 (a)
m/z 741.55	positive	7.34287e-20	8416 (c)	4245 (b)	16650 (d)	928,363 (a)	625,921 (a)
m/z 742.5	negative	3.70029e-16	2901 (b)	5533 (c)	1020 (a)	8022 (d)	643,182 (a)
m/z 744.53	negative	4.73738e-18	3917 (b)	6169 (c)	1385 (a)	5974 (c)	920,507 (a)
m/z 746.58	positive	2.6849e-18	4209 (b)	5888 (c)	2284 (a)	6682 (c)	1677 (a)
m/z 747.55	negative	5.6744e-08	3739 (bc)	5396 (c)	861,827 (a)	3108 (b)	2194 (ab)
m/z 748.54	negative	1.95002e-09	3735 (bc)	5390 (c)	842,627 (a)	3108 (b)	1198 (a)
m/z 750.57	negative	2.0268e-10	4658 (c)	4647 (c)	1313 (ab)	2818 (b)	571,677 (a)
m/z 752.55	positive	9.58086e-15	1206 (cd)	1001 (bc)	1449 (d)	846,044 (b)	393,244 (a)
m/z 753.58	positive	6.76944e-18	3144 (b)	1579 (a)	5518 (c)	1157 (a)	979,156 (a)
m/z 754.54	positive	1.31071e-07	3240 (b)	5187 (c)	4406 (bc)	2879 (b)	910,028 (a)
m/z 755.55	positive	1.00005e-09	1807 (bc)	2446 (cd)	2915 (d)	1271 (ab)	505,242 (a)
m/z 756.55	positive	1.3313e-06	7904 (b)	10894 (b)	8952 (b)	7449 (b)	1958 (a)
m/z 758.56	positive	1.54683e-20	20770 (b)	19697 (b)	7833 (a)	21361 (b)	4105 (a)
m/z 760.47	negative	5.45778e-25	916,110 (a)	2119 (b)	931,574 (a)	4983 (c)	462,407 (a)
m/z 760.57	positive	9.22244e-22	45732 (b)	59342 (c)	22378 (a)	77141 (d)	20067 (a)
m/z 764.49	negative	2.09853e-18	2364 (b)	4453 (c)	624,675 (a)	4178 (c)	415,546 (a)
m/z 766.51	negative	1.20027e-17	5173 (b)	5442 (b)	1166 (a)	4585 (b)	592,035 (a)
m/z 766.55	positive	2.7563e-13	1488 (c)	1404 (bc)	2188 (d)	1007 (b)	564,208 (a)
m/z 768.51	negative	6.8238e-22	2071 (b)	2266 (b)	602,898 (a)	2407 (b)	258,181 (a)
m/z 768.57	positive	1.07592e-10	2163 (b)	2228 (b)	2528 (b)	1302 (a)	685,333 (a)
m/z 769.56	positive	9.06713e-14	2679 (c)	1485 (b)	3498 (c)	646,355 (ab)	450,596 (a)
m/z 770.54	negative	1.70843e-21	1196 (b)	1802 (c)	550,704 (a)	2038 (c)	443,653 (a)
m/z 770.56	positive	3.452e-14	2915 (b)	3188 (b)	3840 (b)	1328 (a)	500,294 (a)
m/z 772.54	positive	9.01261e-09	5036 (bc)	5760 (c)	6044 (c)	3083 (ab)	1212 (a)
m/z 774.55	negative	4.42447e-14	1574 (b)	2078 (b)	530,854 (a)	1951 (b)	433,067 (a)
m/z 774.59	positive	9.1915e-18	3570 (c)	4401 (d)	2487 (b)	4529 (d)	967,377 (a)
m/z 776.57	negative	5.55559e-15	2169 (b)	2650 (b)	692,435 (a)	2245 (b)	537,436 (a)
m/z 778.54	positive	1.24571e-09	1199 (c)	1219 (c)	1270 (c)	832,693 (b)	391,494 (a)
m/z 778.58	negative	2.33558e-13	1264 (b)	1266 (b)	490,348 (a)	1124 (b)	381,276 (a)
m/z 780.54	positive	1.37131e-09	7230 (bc)	8734 (c)	7809 (bc)	5936 (b)	1072 (a)
m/z 782.56	positive	8.15368e-11	23943 (cd)	27959 (d)	17397 (bc)	15751 (b)	3733 (a)
m/z 784.11	negative	1.74691e-07	1175 (b)	712,667 (a)	327,972 (a)	494,390 (a)	333,544 (a)
m/z 784.57	positive	1.67422e-20	15682 (c)	14457 (c)	9152 (b)	11172 (b)	2034 (a)
m/z 785.12	negative	1.295e-06	1923 (b)	1053 (a)	427,856 (a)	365,994 (a)	484,680 (a)
m/z 786.12	negative	6.55769e-08	3648 (c)	1878 (ab)	712,986 (a)	2132 (b)	625,874 (a)
m/z 786.58	positive	2.28395e-17	17412 (c)	18970 (c)	11765 (b)	21574 (c)	2741 (a)
m/z 788.53	negative	2.37642e-14	8179 (d)	3670 (b)	3377 (b)	6255 (c)	1069 (a)
m/z 788.6	positive	1.09995e-12	12207 (b)	10186 (b)	12240 (b)	9555 (b)	1643 (a)
m/z 790.48	negative	1.63814e-19	2045 (b)	2327 (b)	713,183 (a)	3219 (c)	283,197 (a)
m/z 792.51	negative	2.61731e-17	2420 (b)	3334 (c)	777,231 (a)	3528 (c)	417,999 (a)
m/z 792.56	positive	5.21031e-10	926,527 (bc)	1035 (cd)	1332 (d)	705,834 (ab)	418,645 (a)
m/z 794.5	negative	1.96622e-15	1229 (b)	1249 (b)	544,945 (a)	1294 (b)	397,880 (a)
m/z 794.57	positive	1.71865e-11	1777 (b)	2580 (c)	2148 (bc)	1842 (b)	576,739 (a)
m/z 796.52	positive	2.10256e-12	4301 (b)	3815 (b)	4506 (b)	1321 (a)	517,966 (a)
m/z 797.65	negative	1.21118e-14	1072 (bc)	2121 (d)	918,420 (b)	1354 (c)	422,343 (a)
m/z 798.53	positive	1.51859e-14	8824 (b)	12869 (c)	13722 (c)	1659 (a)	642,611 (a)
m/z 799.64	negative	2.51372e-10	885,431 (d)	734,151 (cd)	638,206 (bc)	491,375 (b)	249,031 (a)
m/z 804.54	positive	7.52347e-08	4342 (b)	4570 (b)	3423 (b)	1445 (a)	546,655 (a)
m/z 806.54	positive	2.10707e-13	6367 (c)	5647 (c)	5156 (bc)	3899 (b)	634,529 (a)
m/z 807.09	negative	8.45458e-13	1967 (c)	1262 (b)	1348 (b)	1492 (b)	441,080 (a)
m/z 808.45	negative	3.12454e-22	727,621 (c)	825,586 (c)	494,832 (b)	1113 (d)	231,440 (a)
m/z 808.57	positive	4.39585e-17	14691 (bc)	17275 (c)	13419 (b)	17053 (c)	2847 (a)
m/z 810.5	negative	7.16816e-13	1873 (c)	1218 (b)	1334 (b)	1461 (bc)	290,120 (a)
m/z 810.59	positive	7.34287e-20	14072 (d)	10516 (c)	14102 (d)	7239 (b)	1184 (a)
m/z 812.54	negative	1.70311e-15	1579 (c)	754,775 (b)	606,397 (b)	897,666 (b)	231,195 (a)
m/z 812.61	positive	7.16816e-13	4644 (b)	3577 (b)	7076 (c)	2899 (b)	569,331 (a)
m/z 813.67	positive	4.1448e-14	2560 (b)	4517 (c)	5444 (c)	4870 (c)	741,895 (a)
m/z 814.5	negative	1.25067e-16	1750 (c)	1300 (b)	677,164 (a)	1848 (c)	537,434 (a)
m/z 815.51	negative	2.02558e-16	1663 (c)	1246 (b)	610,338 (a)	1438 (bc)	343,319 (a)
m/z 815.7	positive	1.62752e-17	1986 (b)	1714 (b)	4058 (c)	1405 (b)	632,808 (a)
m/z 817.48	negative	1.88912e-11	584,863 (c)	490,393 (bc)	240,436 (a)	413,636 (b)	150,317 (a)
m/z 820.51	positive	2.24296e-12	2926 (b)	2552 (b)	2383 (b)	701,782 (a)	434,783 (a)
m/z 822.54	positive	1.61445e-14	769,929 (c)	656,714 (bc)	353,162 (a)	578,219 (b)	233,406 (a)
m/z 822.54	negative	2.33696e-13	2972 (b)	2487 (b)	3273 (b)	1111 (a)	608,274 (a)
m/z 823.65	positive	6.51553e-17	1477 (b)	1229 (ab)	3649 (c)	617,087 (a)	732,877 (a)
m/z 824.54	positive	7.77853e-20	3512 (b)	3778 (b)	7488 (c)	743,246 (a)	646,991 (a)
m/z 826.55	positive	1.69934e-19	2041 (b)	1472 (b)	4986 (c)	420,268 (a)	390,413 (a)
m/z 830.55	positive	6.19738e-11	4121 (b)	4119 (b)	4863 (b)	1962 (a)	470,122 (a)
m/z 832.56	positive	9.06063e-11	3723 (b)	2903 (b)	3873 (b)	1287 (a)	344,187 (a)
m/z 834.48	negative	5.77897e-16	956,527 (b)	756,272 (b)	479,451 (a)	1259 (c)	329,954 (a)
m/z 834.58	positive	1.04015e-08	3226 (bc)	2854 (b)	4425 (c)	2487 (b)	347,467 (a)
m/z 835.57	negative	4.47417e-06	773,138 (a)	608,556 (a)	414,015 (a)	819,217 (a)	1311 (b)
m/z 835.64	positive	7.34287e-20	3467 (b)	3805 (b)	6593 (c)	2801 (b)	507,474 (a)
m/z 836.54	negative	2.02146e-09	2333 (cd)	1828 (bc)	1072 (ab)	2800 (d)	807,599 (a)
m/z 837.66	positive	3.19937e-18	2907 (c)	2386 (bc)	5822 (d)	1472 (ab)	794,977 (a)
m/z 838.51	negative	6.07381e-13	1814 (c)	1114 (b)	884,640 (b)	1906 (c)	394,245 (a)
m/z 839.52	negative	3.91213e-19	1281 (d)	764,429 (b)	607,216 (b)	998,306 (c)	236,821 (a)
m/z 842.53	negative	9.36482e-20	538,321 (b)	510,502 (b)	300,340 (a)	876,797 (c)	238,487 (a)
m/z 843.54	negative	8.2941e-07	842,363 (bc)	1120 (c)	347,282 (a)	709,618 (ab)	421,519 (a)
m/z 845.55	negative	7.48539e-08	578,690 (b)	932,541 (c)	236,085 (a)	417,507 (ab)	258,709 (a)
m/z 846.51	positive	5.50063e-15	2434 (bc)	2138 (b)	3137 (c)	452,025 (a)	431,135 (a)
m/z 846.54	negative	5.77331e-17	795,156 (b)	1049 (c)	367,474 (a)	1142 (c)	385,925 (a)
m/z 848.54	positive	1.72237e-12	2132 (bc)	1393 (b)	2584 (c)	319,558 (a)	360,452 (a)
m/z 850.57	positive	4.03333e-11	1059 (a)	744,620 (a)	2686 (b)	288,972 (a)	349,392 (a)
m/z 851.63	positive	2.54891e-19	917,927 (ab)	1221 (b)	4039 (c)	438,719 (a)	402,067 (a)
m/z 853.58	negative	3.02532e-11	7620 (c)	4873 (b)	4172 (b)	3512 (ab)	2484 (a)
m/z 853.65	positive	5.4671e-14	687,282 (ab)	654,925 (ab)	1704 (c)	823,397 (b)	445,447 (a)
m/z 856.51	negative	2.38291e-21	1118 (b)	1286 (b)	518,593 (a)	1901 (c)	654,603 (a)
m/z 856.55	positive	2.10256e-12	1285 (b)	1341 (b)	2161 (c)	773,412 (a)	497,272 (a)
m/z 857.46	negative	2.35646e-15	2925 (b)	7363 (c)	865,943 (a)	7638 (c)	1245 (ab)
m/z 858.55	positive	6.79965e-12	1141 (b)	1082 (b)	1732 (c)	556,334 (a)	321,707 (a)
m/z 859.5	negative	6.42746e-14	1534 (b)	2828 (c)	592,622 (a)	3639 (c)	964,936 (ab)
m/z 860.6	positive	2.01857e-10	1550 (c)	1023 (b)	1639 (c)	567,977 (ab)	365,520 (a)
m/z 861.48	negative	2.01627e-10	1601 (c)	1386 (bc)	756,585 (a)	2408 (d)	885,499 (ab)
m/z 862.62	positive	3.75614e-11	977,103 (c)	726,767 (b)	872,721 (bc)	487,917 (a)	295,192 (a)
m/z 863.66	positive	5.36514e-14	2994 (b)	2539 (b)	1181 (a)	398,361 (a)	452,030 (a)
m/z 869.54	negative	2.89069e-09	1004 (ab)	2116 (c)	401,408 (a)	1179 (b)	412,141 (a)
m/z 871.54	negative	8.59758e-13	1641 (b)	2928 (c)	462,003 (a)	1824 (b)	372,741 (a)
m/z 872.52	negative	2.39913e-21	1537 (b)	3087 (c)	483,652 (a)	2833 (c)	448,692 (a)
m/z 872.52	positive	2.24577e-17	772,129 (b)	788,356 (b)	1449 (c)	291,513 (a)	389,584 (a)
m/z 874.55	positive	2.3537e-14	703,955 (b)	694,707 (b)	1199 (c)	232,793 (a)	296,713 (a)
m/z 876.56	positive	7.71818e-19	763,820 (c)	489,541 (b)	1216 (d)	282,729 (a)	342,359 (ab)
m/z 876.56	negative	2.30445e-08	476,418 (bc)	614,436 (c)	314,999 (ab)	325,626 (ab)	201,642 (a)
m/z 878.1	negative	2.21767e-11	2009 (d)	1708 (cd)	902,146 (ab)	1351 (bc)	451,888 (a)
m/z 880.54	negative	7.37349e-22	587,508 (d)	511,910 (c)	351,774 (b)	392,598 (b)	192,864 (a)
m/z 881.47	negative	2.20247e-12	2030 (c)	1717 (bc)	842,439 (a)	1356 (b)	411,602 (a)
m/z 882.55	negative	9.51884e-18	1718 (b)	2118 (bc)	663,949 (a)	2201 (c)	645,331 (a)
m/z 883.49	negative	4.96126e-14	12760 (b)	21995 (c)	2298 (a)	22902 (c)	1803 (a)
m/z 885.52	negative	1.30359e-15	47089 (bc)	59479 (c)	12937 (a)	43843 (b)	2266 (a)
m/z 887.54	negative	3.76213e-13	11351 (b)	20258 (c)	4092 (a)	14961 (bc)	1166 (a)
m/z 889.66	positive	4.72113e-11	1191 (d)	768,911 (c)	626,230 (bc)	278,515 (a)	413,807 (ab)
m/z 890.53	negative	4.08767e-12	699,954 (bc)	1162 (d)	459,118 (ab)	843,848 (c)	274,682 (a)
m/z 891.67	positive	1.6564e-13	727,862 (d)	372,395 (bc)	450,530 (c)	195,183 (a)	308,768 (ab)
m/z 894.54	negative	5.19774e-18	642,236 (c)	650,933 (c)	372,970 (b)	427,322 (b)	215,303 (a)
m/z 896.55	negative	3.17883e-22	890,038 (c)	1080 (d)	469,629 (b)	955,100 (cd)	302,117 (a)
m/z 897.53	negative	8.11995e-22	897,033 (b)	1203 (c)	388,120 (a)	1039 (bc)	263,600 (a)
m/z 898.54	negative	3.69194e-21	1020 (b)	1566 (c)	454,430 (a)	1236 (b)	329,168 (a)
m/z 899.54	negative	2.16423e-10	882,110 (bc)	1091 (c)	640,535 (b)	778,723 (b)	344,471 (a)
m/z 901.5	negative	4.00612e-17	629,824 (b)	786,872 (c)	292,033 (a)	615,772 (b)	223,335 (a)
m/z 906.54	negative	2.22324e-24	2118 (b)	2637 (c)	770,305 (a)	3208 (d)	586,926 (a)
m/z 907.52	negative	1.88531e-22	643,172 (bc)	703,105 (c)	306,682 (a)	575,588 (b)	233,317 (a)
m/z 908.53	negative	7.74357e-19	1943 (b)	2241 (bc)	736,100 (a)	2577 (c)	519,098 (a)
m/z 909.54	negative	1.7052e-24	1834 (b)	2421 (c)	637,229 (a)	3156 (d)	530,500 (a)
m/z 910.56	negative	1.12271e-20	4376 (b)	8152 (c)	1850 (a)	11881 (d)	2612 (ab)
m/z 912.56	negative	3.83846e-22	2193 (b)	3191 (c)	810,118 (a)	3504 (c)	754,567 (a)
m/z 914.53	negative	2.61995e-18	902,654 (b)	1159 (c)	391,676 (a)	1013 (bc)	263,587 (a)
m/z 918.55	negative	3.37285e-17	601,528 (c)	700,491 (c)	418,664 (b)	464,398 (b)	215,876 (a)
m/z 932.57	negative	2.11314e-14	1343 (c)	1353 (c)	385,877 (a)	924,503 (b)	327,790 (a)
m/z 936.56	negative	4.40251e-17	1581 (c)	1899 (cd)	979,900 (b)	2320 (d)	388,712 (a)
m/z 938.61	negative	1.72078e-12	1381 (c)	1222 (bc)	974,694 (b)	1176 (bc)	452,379 (a)
m/z 940.49	positive	3.21137e-16	287,646 (a)	258,613 (a)	341,413 (a)	338,140 (a)	796,838 (b)
m/z 958.56	negative	5.15407e-18	957,066 (c)	981,110 (c)	337,482 (a)	735,250 (b)	218,947 (a)
m/z 960.58	negative	1.27613e-13	1087 (d)	885,380 (cd)	544,185 (b)	712,391 (bc)	279,093 (a)
m/z 962.65	negative	2.14167e-05	1132 (b)	670,510 (a)	589,898 (a)	594,209 (a)	294,220 (a)
m/z 963.69	negative	8.59758e-13	803,881 (b)	1067 (c)	795,389 (b)	1209 (c)	329,635 (a)
m/z 966.49	positive	7.99112e-15	216,338 (a)	254,698 (a)	328,453 (ab)	470,812 (b)	1013 (c)

## Sheet: Table S6 clusters lipids 
Table S6: Cluster composition of identified differentially abundant lipids detected by MALDI TOF lipid profiling in bovine ovarian follicle.
m/z observed by MALDI	Ion	Name		m/z observed by MALDI	Ion	Name		m/z observed by MALDI	Ion	Name
Cluster 1 (TH-GC-CC)				Cluster 2 (TH-GC-FF)				Cluster 3 (TH)
528.3	[M-H]-	LPE(22:4)		518.395	[M+Na]+	LPC(16:0)		464.33	[M-H]-	LPE(P-18:0)
676.477	[M+H]+	PC(O-29:1) / PC(P-29:0)		518.395	[M+H]+	LPC(18:3)		510.406	[M+H]+	LPC(17:0)
714.473	[M-H]-	PE(34:2)		518.395	[M+K]+	LPC(P-16:0)		534.358	[M+K]+	LPC(16:0)
716.494	[M-H]-	PE(34:1)		560.373	[M+K]+	LPC(18:1)		542.388	[M+H]+	LPC(20:5)
716.494	[M-H]-	PE(O-35:1) / PE(P-35:0)		752.555	[M+Na]+	PC(32:2)		542.388	[M+Na]+	LPC(18:2)
718.515	[M-H]-	PE(34:0)		752.555	[M+H]+	PC(O-35:5) / PC(P-35:4)		544.396	[M+Na]+	LPC(18:1)
722.546	[M-H]-	PE(O-36:5) / PE(P-36:4)		752.555	[M+Na]+	PC(O-33:2) / PC(P-33:1)		544.396	[M+H]+	LPC(20:4)
732.563	[M+H]+	PC(32:1)		752.555	[M+K]+	PC(31:3)		703.593	[M+H]+	SM(d34:1)
732.563	[M+H]+	PC(O-33:1) / PC(P-33:0)		752.555	[M+K]+	PC(O-32:3) / PC(P-32:2)		703.593	[M+Na]+	CE(20:0)
734.57	[M+H]+	PC(32:0)		772.547	[M+K]+	PC(32:0)		731.601	[M+H]+	SM(d36:1)
734.57	[M+Na]+	PC(31:4)		772.547	[M+H]+	PC(35:2)		736.525	[M-H]-	PE(36:5)
742.5	[M-H]-	PE(36:2)		772.547	[M+H]+	PC(O-36:2) / PC(P-36:1)		736.525	[M-H]-	PE(O-37:5) / PE(P-37:4)
748.547	[M-H]-	PE(O-38:6) / PE(P-38:5)		772.547	[M+Na]+	PC(O-35:6) / PC(P-35:5)		862.622	[M+Na]+	PC(40:3)
756.556	[M+Na]+	PC(32:0)		792.567	[M+H]+	PC(37:6)		862.622	[M+H]+	PC(42:6)
756.556	[M+H]+	PC(34:3)		792.567	[M+H]+	PC(O-38:6) / PC(P-38:5)		862.622	[M+K]+	PC(39:4)
756.556	[M+H]+	PC(O-35:3) / PC(P-35:2)		792.567	[M+Na]+	PC(35:3)		862.622	[M+K]+	PC(O-40:4) / PC(P-40:3)
756.556	[M+K]+	PC(31:1)		792.567	[M+Na]+	PC(O-36:3) / PC(P-36:2)		889.669	[M+Na]+	TG(53:5)
756.556	[M+K]+	PC(O-32:1) / PC(P-32:0)		792.567	[M+K]+	PC(34:4)		889.669	[M+K]+	TG(52:6)
760.571	[M+H]+	PC(34:1)		792.567	[M+K]+	PC(O-35:4) / PC(P-35:3)		891.676	[M+Na]+	TG(53:4)
760.571	[M+Na]+	PC(33:5)		796.526	[M+Na]+	PC(35:1)		891.676	[M+K]+	TG(52:5)
760.571	[M+Na]+	PC(O-34:5) / PC(P-34:4)		796.526	[M+K]+	PC(34:2)		Cluster 4 (FF)
764.494	[M-H]-	PE(38:5)		796.526	[M+H]+	PC(37:4)		524.415	[M+H]+	LPC(18:0)
764.494	[M-H]-	PE(O-39:5) / PE (P-39:4)		796.526	[M+H]+	PC(O-38:4) / PC(P-38:3)		711.553	[M+Na]+	SM(d33:1)
768.515	[M-H]-	PE(38:3)		796.526	[M+Na]+	PC(O-36:1) / PC(P-36:0)		711.553	[M+K]+	SM(d32:2)
770.546	[M-H]-	PE(38:2)		796.526	[M+K]+	PC(O-35:2) / PC(P-35:1)		711.553	[M+K]+	CE(20:4)
774.559	[M-H]-	PE(O-40:7) / PE (P-40:6)		798.534	[M+K]+	PC(34:1)		725.564	[M+Na]+	SM(d34:1)
774.559	[M-H]-	PS(35:1)		798.534	[M+H]+	PC(37:3)		725.564	[M+K]+	SM(d33:2)
774.596	[M+H]+	PE(38:1)		798.534	[M+Na]+	PC(36:7)		741.555	[M+Na]+	SM(d35:0)
774.596	[M+Na]+	PC(34:5)		798.534	[M+Na]+	PC(O-37:7) / PC(P-37:6)		741.555	[M+K]+	SM(d34:1)
774.596	[M+H]+	PC(35:1)		798.534	[M+Na]+	PC(35:0)		815.709	[M+H]+	SM(d42:1)
774.596	[M+H]+	PC(O-36:1) / PC(P-36:0)		804.542	[M+Na]+	PC(36:4)		815.709	[M+K]+	TG(46:1)
774.596	[M+Na]+	PC(O-35:5) / PC(P-35:4)		804.542	[M+H]+	PC(38:7)		826.556	[M+K]+	PC(36:1)
776.575	[M-H]-	PE(O-40:6) / PE (P-40:5)		804.542	[M+H]+	PC(O-39:7) / PC(P-39:6)		826.556	[M+H]+	PC(39:3)
776.575	[M-H]-	PS(O-36:0)		804.542	[M+Na]+	PC(O-37:4) / PC(P-37:3)		826.556	[M+Na]+	PC(38:7)
778.584	[M-H]-	PE(39:5)		804.542	[M+K]+	PC(35:5)		826.556	[M+Na]+	PC(O-39:7) / PC(P-39:6)
778.584	[M-H]-	PE(O-40:5) / PE (P-40:4)		804.542	[M+K]+	PC(O-36:5) / PC(P-36:4)		851.636	[M+Na]+	SM(d43:1)
780.549	[M+Na]+	PC(34:2)		830.557	[M+Na]+	PC(38:5)		851.636	[M+Na]+	TG(50:3)
780.549	[M+H]+	PC(36:5)		830.557	[M+H]+	PC(40:8)		851.636	[M+K]+	SM(d42:2)
780.549	[M+H]+	PC(O-37:5) / PC(P-37:4)		830.557	[M+Na]+	PC(O-39:5) / PC(P-39:4)		874.556	[M+Na]+	PC(42:11)
780.549	[M+Na]+	PC(O-35:2) / PC(P-35:1)		830.557	[M+K]+	PC(37:6)		874.556	[M+Na]+	PC(41:4)
780.549	[M+K]+	PC(33:3)		830.557	[M+K]+	PC(O-38:6) / PC(P-38:5)		874.556	[M+K]+	PC(40:5)
780.549	[M+K]+	PC(O-34:3) / PC(P-34:2)		832.565	[M+Na]+	PC(38:4)		Cluster 6 (OO-CC)
788.538	[M-H]-	PE(40:7)		832.565	[M+H]+	PC(40:7)		594.417	[M+Na]+	LPC(22:4)
788.538	[M-H]-	PS(36:1)		832.565	[M+K]+	PC(37:5)		713.421	[M+K]+	SM(d32:1)
790.483	[M-H]-	PE(40:6)		832.565	[M+K]+	PC(O-38:5) / PC(P-38:4)		Cluster 7 (OO)
790.483	[M-H]-	SHexCer(d35:2)		835.646	[M+Na]+	SM(d42:2)		454.32	[M+H]+	LPC(13:0)
790.483	[M-H]-	PS(36:0)		835.646	[M+K]+	DG(50:12)		454.32	[M+H]+	CAR(20:1)
808.45	[M-H]-	PS(38:5)		835.646	[M+K]+	SM(d41:3)		466.268	[M+H]+	LPC(14:1)
808.571	[M+Na]+	PC(36:2)		846.52	[M+K]+	PC(38:5)		480.21	[M-H]-	LPE(18:0)
808.571	[M+H]+	PC(38:5)		846.52	[M+Na]+	PC(39:4)
808.571	[M+H-H2O]+	HexCer(t42:2)		846.52	[M+K]+	PC(O-39:5) / PC(P-39:4)
808.571	[M+H]+	PC(O-39:5) / PC(P-39:4)		856.558	[M+Na]+	PC(40:6)
808.571	[M+K]+	PC(35:3)		856.558	[M+H]+	PC(42:9)
808.571	[M+K]+	PC(O-36:3) / PC(P-36:2)		856.558	[M+K]+	PC(38:0)
810.5	[M-H]-	PS(38:4)		860.601	[M+Na]+	PC(40:4)
813.674	[M+H]+	SM(d42:2)		860.601	[M+H]+	PC(42:7)
813.674	[M+Na]+	TG(47:1)		860.601	[M+K]+	PC(39:5)
813.674	[M+K]+	TG(46:2)		860.601	[M+K]+	PC(O-40:5) / PC(P-40:4)
834.481	[M-H]-	PS(40:6)
834.481	[M-H]-	PE(44:12)
838.51	[M-H]-	PS(40:4)
845.55	[M-H]-	PG(42:8)
881.476	[M-H]-	PI(38:6)
885.525	[M-H]-	PI(38:4)
887.546	[M-H]-	PI(38:3)
897.535	[M-H]-	PI(39:5)

## Sheet: Table S7 Pathways all DEGs  
Table S7: Gene Set Enrichement Analysis performed on the list of differentially expresed genes between ovarian follicualr cells in bovine (via Enrichr http://amp.pharm.mssm.edu/Enrichr/ )
GO Term	P-value	Combined Score	Genes
Ribosome_Homo sapiens_hsa03010	3.23305895287774E-08	30.116082977260845	RPL4	MRPS17	RPL5	RPL30	RPL3	MRPS16	RPL32	RPL31	MRPS14	RPL34	MRPS11	RPLP1	RPLP0	MRPS10	MRPL36	RPL8	MRPL34	RPL10A	RPL9	RPL6	MRPL32	RPL7	MRPL33	MRPL4	RPS15	RPL7A	RPS17	RPS16	RPL18A	RPS18	RPL36	RPL35	RPLP2	RPL37	RPS11	RPL39	RPS10	RPS13	RPS12	RPS7	RPS8	RPL23	RPS6	RPL13A	MRPS2	MRPS21	RPSA
Cell cycle_Homo sapiens_hsa04110	1.30990014948134E-06	23.134712133360736	CDKN1C	GSK3B	BUB1B	SMC3	CDC14A	CDC20	CCND3	CDC23	CCND2	PTTG1	CDC26	MYC	CHEK1	CDC27	SKP2	YWHAG	SKP1	ANAPC7	CDC25C	YWHAZ	CDC25A	CDC25B	SMC1B	CCNA2	RBL2	TFDP1	TFDP2	ESPL1	MCM3	MCM4	ANAPC4	MCM5	ANAPC5	MCM6	TP53	ANAPC13	PCNA	PRKDC	CUL1	TTK	PKMYT1	ANAPC10	CCNB3	CCNB2	ORC4	FZR1	CCNB1
Ubiquitin mediated proteolysis_Homo sapiens_hsa04120	2.88358103240561E-06	20.37798548904939	DET1	UBE2D2	UBE2D3	UBE2D1	UBE3A	CBLB	UBE2L6	UBE3B	UBE2Z	PARK2	UBE2L3	CDC20	HERC3	CDC23	HERC2	UBE2Q1	UBE2Q2	CDC26	CDC27	FBXO4	BTRC	SKP2	SKP1	PIAS3	ANAPC7	FBXW7	FBXW11	UBE4A	UBE2E2	UBE4B	PIAS2	PIAS1	DDB2	CDC34	UBE2R2	TRAF6	ANAPC4	NHLRC1	ANAPC5	ANAPC13	UBA7	UBA6	CUL3	CUL2	CUL1	NEDD4L	XIAP
AGE-RAGE signaling pathway in diabetic complications_Homo sapiens_hsa04933	0.0000774764104398897	18.70753768065301	SERPINE1	PIK3CD	PIK3CB	PIK3CG	ICAM1	THBD	AKT2	CASP3	PIM1	EDN1	PRKCB	MMP2	PRKCD	CYBB	F3	TGFBR1	TGFBR2	PLCB4	PIK3CA	COL4A2	COL4A1	COL4A3	AGTR1	COL4A6	COL4A5	FIGF	PIK3R2	PIK3R1	RELA	FOXO1	CDC42	NRAS	MAPK8	PLCG2	CCL2	PLCG1	SMAD2	STAT5B	EGR1	SMAD4	JUN	TGFB1	VCAM1	SMAD3	TGFB3	NOS3	STAT1
Homologous recombination_Homo sapiens_hsa03440	0.0000793747691772733	12.720028788330188	MUS81	BLM	SHFM1	XRCC2	XRCC3	RPA1	RPA2	MRE11A	BRCA2	RAD51B	RAD52	POLD3	POLD4	RAD50	RAD51D	RAD51C	RAD51	EME1	RPA3	RAD54L	SSBP1	SYCP3	NBN
Pancreatic cancer_Homo sapiens_hsa05212	0.0000993398145988226	16.830845888386072	RALA	RALB	ARAF	PIK3CD	PIK3R2	PIK3CB	PIK3R1	BRCA2	RELA	EGFR	PIK3CG	CDC42	IKBKB	MAPK8	AKT2	ERBB2	E2F1	RAC2	E2F3	IKBKG	JAK1	SMAD2	RALBP1	SMAD4	MAP2K1	TGFB1	SMAD3	CHUK	TGFB3	BAD	STAT1	STAT3	BRAF	TGFBR1	TGFBR2	VEGFA	RAD51	PIK3CA	CDK4	KRAS	RAF1	TP53	ARHGEF6	BCL2L1
Peroxisome_Homo sapiens_hsa04146	0.000271233414951319	12.622776963403526	ABCD4	PECR	ABCD2	ABCD3	MPV17L2	CROT	PEX26	SCP2	MLYCD	MPV17	ACAA1	PHYH	ACSL1	ECH1	ACSL6	ACSL5	ACSL4	PEX2	ACSL3	PEX1	BAAT	PEX7	GNPAT	SLC25A17	ACOX2	PEX3	PEX5	AGPS	FAR1	PEX11G	MVK	PEX11A	PEX11B	DDO	HMGCL	PRDX5	HACL1	DECR2	XDH	PEX19	IDH1	EPHX2	IDH2	PEX10	PEX12	SOD2	PEX14
Spliceosome_Homo sapiens_hsa03040	0.000319080780347633	13.073881036280936	TCERG1	DDX46	EIF4A3	HNRNPU	USP39	PQBP1	EFTUD2	SNRPD1	SNRNP70	MAGOH	DHX15	SNRPD3	CTNNBL1	BCAS2	RBM17	AQR	NCBP1	THOC1	PRPF40A	PLRG1	CRNKL1	CDC40	PRPF4	PRPF18	DDX39B	SYF2	PRPF3	SNRPG	SRSF3	SNRNP27	PPIE	PPIH	SNRPE	SNRPA1	RP9	SNRPF	SRSF6	SNRPC	SRSF7	RBM22	SF3B4	SF3B5	DDX5	SRSF1	DDX23	U2AF1	U2AF1L4
Metabolic pathways_Homo sapiens_hsa01100	0.000352754891368995	14.412275991069741	PI4K2B	CDA	PGAP1	GLDC	UXS1	ABAT	GCSH	NDST1	NSDHL	SCP2	NAMPT	MLYCD	GAMT	MTHFD1	MTHFD2	UQCRC1	IDNK	HPD	LIPT2	MTMR1	LIPT1	TPH2	MTMR2	MTMR3	RPN2	SHMT2	MTMR4	SDSL	PLA2G7	GNS	MTMR6	ADH5	MTMR7	LDHC	UGT8	ADH4	LDHB	LDHA	RDH12	HLCS	RDH11	RDH10	AFMID	COX3	PLCG2	PNPO	PIP5K1A
Chagas disease (American trypanosomiasis)_Homo sapiens_hsa05142	0.00104975574090038	10.896236521525275	SERPINE1	PIK3CD	PPP2R2A	PIK3CB	CD3E	CD3D	PIK3CG	IKBKB	CASP8	AKT2	IL12A	IKBKG	MAP2K4	CHUK	IFNGR1	IFNGR2	IRAK4	FOS	TGFBR1	TGFBR2	TNFRSF1A	PLCB4	PIK3CA	TRAF6	TLR6	TLR4	TLR2	C1QB	GNAI3	PIK3R2	PIK3R1	RELA	GNAI1	GNAI2	C3	PPP2CA	PPP2CB	GNA14	GNA15	MAPK8	GNA11	CCL5	CCL3	CCL2	SMAD2	JUN	TGFB1
Focal adhesion_Homo sapiens_hsa04510	0.00126860384642669	11.142314901499294	ITGA2B	TNC	ELK1	MYLK3	CRKL	MYLK	ACTG1	COMP	CCND3	CCND2	IBSP	AKT2	KDR	CAPN2	PDGFRA	MAP2K1	PRKCB	ACTN1	ACTN4	COL4A2	COL4A1	MYL2	COL4A3	COL4A6	COL4A5	RAF1	MYL9	SHC1	PDGFA	PIK3R2	PIK3R1	MYL12B	RAP1B	RAP1A	CHAD	PIP5K1C	VASP	JUN	CAV2	CAV1	FN1	BRAF	PARVA	COL1A1	DIAPH1	COL1A2	BCL2
mTOR signaling pathway_Homo sapiens_hsa04150	0.00130457825271994	10.394682543875177	PRKAA1	CAB39L	IRS1	PTEN	PIK3CD	PIK3R2	PIK3CB	PIK3R1	HIF1A	PIK3CG	IKBKB	RPTOR	RPS6KA3	AKT2	RPS6KA1	EIF4E	EIF4B	STRADA	PDPK1	PRKCB	RPS6	TSC2	BRAF	TSC1	VEGFA	RRAGA	PIK3CA	RRAGC	RPS6KB1	RRAGB	EIF4E1B	RRAGD	AKT1S1	RPS6KB2	DDIT4	ULK3	ULK2	EIF4E2
Fc gamma R-mediated phagocytosis_Homo sapiens_hsa04666	0.00138913208611652	9.999330380506732	ARPC1B	ARPC1A	ARPC5L	INPPL1	PIK3CD	PIK3CB	WASL	PIK3CG	CRKL	FCGR3A	CFL2	AKT2	RAC2	MAP2K1	SYK	SPHK2	PRKCB	SPHK1	PRKCD	PIK3CA	BIN1	PPAP2B	PPAP2A	AMPH	DOCK2	RAF1	CRK	ARF6	PPAP2C	PIK3R2	ASAP1	PIK3R1	CDC42	PAK1	SCIN	INPP5D	PLCG2	PIP5K1A	PIP5K1B	PLCG1	PIP5K1C	WASF1	FCGR1A	WASF2	WASF3	LYN	VASP
Renal cell carcinoma_Homo sapiens_hsa05211	0.00148433097205871	9.469178038221374	EPAS1	CUL2	ARAF	SLC2A1	PIK3CD	PIK3R2	PIK3CB	PIK3R1	HIF1A	PIK3CG	CRKL	RAP1B	CDC42	FLCN	NRAS	PAK1	RAP1A	AKT2	PAK7	TCEB2	PAK6	TCEB1	PAK3	PAK2	EGLN1	JUN	CREBBP	EGLN3	MAP2K1	TGFB1	TGFB3	ARNT	PTPN11	BRAF	VEGFA	PIK3CA	RAPGEF1	KRAS	SOS1	RAF1	CRK
Endocytosis_Homo sapiens_hsa04144	0.0014885267273205	10.532851163861036	VPS29	SH3GL3	ZFYVE9	WIPF1	WIPF2	ARPC5L	CBLB	ZFYVE27	KIF5C	KIF5B	KIF5A	KDR	VPS35	VPS36	SH3GL2	SH3GLB1	SH3GLB2	PDGFRA	USP8	PRKCI	IST1	F2R	ACAP2	RAB31	ACAP1	BIN1	HGS	PARD3	RAB35	CHMP4C	CHMP4B	AMPH	STAMBP	CSF1R	RAB5B	RAB5C	TSG101	NEDD4L	VPS26A	SNX3	SNX4	RAB11FIP1	SNX2	GRK5	PIP5K1A	PIP5K1B	PIP5K1C
Pathways in cancer_Homo sapiens_hsa05200	0.00154346914341565	11.066039814100073	SPI1	HHIP	ARAF	CBLB	CRKL	EDNRA	TFG	MYC	AKT2	RASSF5	SKP2	PRKACB	PRKCB	FLT3LG	BCR	AGTR1	TP53	CTBP2	EPAS1	LPAR1	PDGFA	LPAR3	PIK3R2	PIK3R1	HIF1A	GNG10	PLCG2	PLCG1	FZD1	STAT5B	CREBBP	FZD3	JUN	FZD2	JUP	FZD6	FZD9	FN1	BRAF	GNG12	GNG11	LPAR5	GLI1	BRCA2	IKBKB	MECOM	SUFU
RNA transport_Homo sapiens_hsa03013	0.001565208316558	9.554511175876893	CYFIP2	POP5	EIF4A1	NUP107	NXT1	GEMIN2	RPP30	POP4	EIF4A3	PHAX	CASC3	XPO1	SUMO1	SUMO3	MAGOH	XPO5	SUMO2	EIF2B1	RPP38	NUP214	UPF2	NDC1	EIF5B	PRMT5	SEC13	NCBP1	NUP133	PABPC4	ELAC1	THOC1	TRNT1	THOC5	RPP25L	THOC7	THOC6	NUP93	EEF1A1	NUP210L	DDX39B	CLNS1A	EIF4E1B	NUP50	GEMIN4	GEMIN5	NUP54	NUP98	GEMIN7
Shigellosis_Homo sapiens_hsa05131	0.00217510047855979	6.920227085881607	ITGB1	ROCK1	ROCK2	ARPC1B	UBE2D2	ARPC1A	ARPC5L	NOD1	U2AF1	WASL	RELA	U2AF1L4	CRKL	ACTG1	CDC42	IKBKB	MAPK8	ABL1	IKBKG	WASF1	BTRC	WASF2	ATG5	CHUK	FBXW11	ARPC5	MAPK14	MAPK12	MAD2L2	DIAPH1	CTTN	ARPC2	ARPC3	ELMO1	ELMO2	PFN4	ELMO3	ITGA5	CRK	PFN2
Proteoglycans in cancer_Homo sapiens_hsa05205	0.0024821310294557	9.282533176184922	ARAF	CBLB	ELK1	FGF2	ACTG1	PLAU	MYC	AKT2	KDR	PRKACB	MAP2K1	PRKCB	RPS6	ANK3	HSPG2	EZR	RAF1	TP53	DDX5	SDC4	SDC2	TWIST2	ITPR1	PIK3R2	PIK3R1	IQGAP1	HIF1A	SLC9A1	RRAS	PLCG2	PLCG1	FZD1	SMAD2	FZD3	FZD2	TGFB1	CAV2	PTCH1	CAV1	FZD6	RDX	FZD9	IGF2	FN1	MSN	BRAF	MDM2
Regulation of actin cytoskeleton_Homo sapiens_hsa04810	0.00278862742680309	8.535069910491986	CYFIP2	ITGA2B	ARPC5L	ARAF	FGF1	FGF2	MYLK3	CRKL	MYLK	ACTG1	FGF5	CFL2	PIP4K2A	PIP4K2B	PIP4K2C	PDGFRA	MAP2K1	ACTN1	F2R	ACTN4	MYL2	PFN4	EZR	RAF1	MYL9	PFN2	PDGFA	PIK3R2	PIK3R1	IQGAP1	IQGAP2	IQGAP3	MYL12B	SLC9A1	SCIN	RRAS	PIP5K1A	NCKAP1L	PIP5K1B	PIP5K1C	MYH10	RDX	FN1	MSN	BRAF	ARPC5	GNG12
Glycosylphosphatidylinositol(GPI)-anchor biosynthesis_Homo sapiens_hsa00563	0.00339007121424095	0.5396218319264761	PIGS	PIGU	PIGT	PGAP1	PIGN	GPAA1	PIGP	PIGW	PIGV	PIGY	PIGX	PIGA	PIGK	PIGM	PIGL	PIGG	PIGF	GPLD1
p53 signaling pathway_Homo sapiens_hsa04115	0.00478209664623555	5.580775914963516	CD82	GORAB	SERPINE1	PTEN	RCHY1	PPM1D	THBS1	CCNB3	CCNB2	CCND3	CCNB1	CASP8	CCND2	SESN3	ZMAT3	PERP	CASP3	SESN1	CHEK1	SESN2	SFN	RPRM	RRM2	APAF1	GADD45A	IGFBP3	SIAH1	TSC2	GADD45G	DDB2	TP53I3	CDK4	RFWD2	CCNG1	CDK2	CDK1	MDM2	FAS	MDM4	TP53	ATR
Inositol phosphate metabolism_Homo sapiens_hsa00562	0.00484023761741004	6.320772998182124	PI4K2B	MTMR1	MTMR2	ISYNA1	MTMR3	INPP1	MTMR14	INPPL1	PTEN	PIK3CD	PIK3CB	MTMR4	PIK3C2A	MTMR6	PIK3CG	MTMR7	MTM1	INPP5B	IMPA2	INPP5D	PLCG2	PIP4K2A	INPP5K	PIP5K1A	PIP4K2B	PIP5K1B	PIP4K2C	PLCG1	PIP5K1C	TPI1	IPMK	SYNJ2	ITPKB	INPP4A	PLCB4	PIK3CA	IMPAD1	ITPKA	PLCH1	PIK3C3	PI4KB	PLCD3
Terpenoid backbone biosynthesis_Homo sapiens_hsa00900	0.00488925921010893	-3.003482194308395	NUS1	IDI1	MVK	ICMT	HMGCS1	GGPS1	HMGCR	ACAT2	ACAT1	DHDDS	ZMPSTE24	FNTA	PDSS2	PDSS1	RCE1	PCYOX1
HIF-1 signaling pathway_Homo sapiens_hsa04066	0.00491310540141228	6.366813962585576	EPO	SERPINE1	SLC2A1	PIK3CD	PIK3CB	HK2	PIK3CG	HK1	AKT2	IL6R	PDK1	MAP2K1	EDN1	PRKCB	IFNGR1	IFNGR2	RPS6	CYBB	ARNT	PIK3CA	EIF4E1B	EIF4E2	ALDOA	TLR4	CAMK2D	PFKFB3	CUL2	PIK3R2	PDHB	PIK3R1	HIF1A	RELA	EGFR	LDHA	MKNK1	MKNK2	ERBB2	PLCG2	PGK1	TCEB2	HMOX1	TCEB1	PLCG1	EIF4E	EGLN1	CREBBP	EGLN3
Amino sugar and nucleotide sugar metabolism_Homo sapiens_hsa00520	0.00544364713173163	3.520079585387074	GPI	GALT	CMAS	UXS1	HEXA	UAP1	NPL	HK2	HK1	CYB5R2	GMPPB	NANP	CYB5R3	UGP2	AMDHD2	FPGT	GNPNAT1	PGM2	FUK	PGM1	GFPT2	GFPT1	PMM2	RENBP	GCK	UGDH	GALE	GNPDA1	GNPDA2	GALK1
Selenocompound metabolism_Homo sapiens_hsa00450	0.00563717771476612	-7.081844504711262	TXNRD1	MARS2	CCBL2	CCBL1	MTR	PAPSS2	PAPSS1	SEPSECS	CTH	MARS	SCLY	SEPHS2	PSTK
Vitamin B6 metabolism_Homo sapiens_hsa00750	0.00648441283675974	-19.848802256298207	PDXK	PHOSPHO2	PSAT1	PNPO	AOX1	PDXP
Colorectal cancer_Homo sapiens_hsa05210	0.00649906060968746	4.542068914486783	GSK3B	LEF1	TCF7	ARAF	PIK3CD	PIK3R2	PIK3CB	PIK3R1	PIK3CG	MAPK8	MYC	AKT2	CASP3	RAC2	APPL1	SMAD2	JUN	SMAD4	MAP2K1	TGFB1	SMAD3	TGFB3	BAD	BRAF	AXIN2	FOS	RHOA	TGFBR1	TGFBR2	MSH2	PIK3CA	BCL2	BIRC5	CTNNB1	KRAS	RAF1	TP53
Adherens junction_Homo sapiens_hsa04520	0.00684760716932921	4.463957457121994	LEF1	CTNND1	TCF7	PTPRJ	IQGAP1	WASL	NLK	EGFR	ACTG1	CDC42	ERBB2	CTNNA1	RAC2	FYN	CTNNA2	WASF1	WASF2	MAP3K7	WASF3	SMAD2	PTPN1	CREBBP	SMAD4	YES1	SMAD3	CSNK2A1	ACTN1	LMO7	ACTN4	SORBS1	BAIAP2	RHOA	TGFBR1	TGFBR2	FER	PTPRB	PARD3	SNAI1	SNAI2	CTNNB1	PVRL3	SSX2IP	FGFR1
Small cell lung cancer_Homo sapiens_hsa05222	0.00685519388767464	4.733616472823481	ITGB1	ITGA2B	PTEN	PIK3CD	PIK3CB	LAMC1	PIK3CG	CKS1B	IKBKB	MYC	AKT2	ITGAV	IKBKG	SKP2	APAF1	CHUK	ITGA2	TRAF1	PIAS2	PIK3CA	COL4A2	TRAF4	TRAF3	COL4A1	TRAF6	COL4A3	COL4A6	CKS2	COL4A5	ITGA6	TP53	LAMA5	LAMA2	MAX	LAMA1	LAMA3	XIAP	PIK3R2	PIK3R1	FHIT	RELA	E2F1	E2F3	FN1	LAMB1	CDK4	CDK2
TGF-beta signaling pathway_Homo sapiens_hsa04350	0.00687188163526911	4.65742640251742	ROCK1	AMHR2	ZFYVE9	CHRD	CUL1	THBS1	LTBP1	PPP2CA	PPP2CB	MYC	AMH	E2F5	PITX2	SKP1	ACVR1	SMAD2	TGIF1	SMAD1	CREBBP	SMAD4	TGFB1	SMAD3	TGIF2	SMURF2	TGFB3	SMURF1	FST	NOG	SMAD9	INHBB	INHBA	SMAD6	BMP7	RHOA	TGFBR1	ACVR2A	BMP6	DCN	TGFBR2	BMP4	TFDP1	RPS6KB1	BAMBI	ID2	ID1	RPS6KB2	ID3
Pyrimidine metabolism_Homo sapiens_hsa00240	0.00846645913027027	4.37058427968127	CDA	NUDT2	PNP	ZNRD1	TK2	UPP2	TK1	UPP1	ENTPD1	ENTPD5	CAD	CTPS2	NME4	NME5	DCK	NME1	DCTD	NME6	NME7	POLR1A	POLR1B	DPYD	POLR1C	POLR1D	POLR1E	UPRT	UMPS	DCTPP1	PRIM2	TYMS	NT5C2	POLD3	POLD4	POLR2B	TWISTNB	POLR2D	POLR2G	POLR2I	POLR2J	RRM1	PNPT1	RRM2	TXNRD1	UCKL1	UCK2	POLR3A	UCK1
Purine metabolism_Homo sapiens_hsa00230	0.00922510976642148	4.658666938428842	GDA	PRUNE	NUDT2	NUDT5	HDDC3	PNP	ZNRD1	PPAT	ENPP1	PGM2	ENPP4	ENPP3	NUDT16	PDE8B	PDE8A	PGM1	ENTPD1	ADSL	ENTPD5	AMPD2	NME4	AMPD3	NME5	DCK	NME1	APRT	NME6	NME7	POLR1A	POLR1B	POLR1C	POLR1D	POLR1E	PDE5A	ADPRM	GART	GUCY2C	PRPS2	PRPS1	PRIM2	PDE1C	PDE1B	PDE1A	AK1	ADCY4	AK2	GMPS
SNARE interactions in vesicular transport_Homo sapiens_hsa04130	0.00933066532073579	-1.9885130024681703	STX17	STX16	STX8	GOSR2	STX19	GOSR1	STX18	SNAP23	STX7	BET1L	STX11	STX10	VAMP8	VTI1A	STX6	STX3	VAMP4	STX2	VAMP2	VAMP3	BET1	VTI1B
Chronic myeloid leukemia_Homo sapiens_hsa05220	0.00942805753446888	3.691603507933735	CTBP2	SHC1	ARAF	PIK3CD	PIK3R2	CBLB	PIK3CB	PIK3R1	RELA	PIK3CG	CRKL	IKBKB	NRAS	MECOM	MYC	AKT2	E2F1	ABL1	E2F3	IKBKG	STAT5B	SMAD4	MAP2K1	TGFB1	SMAD3	CHUK	TGFB3	BAD	PTPN11	BRAF	TGFBR1	TGFBR2	BCR	PIK3CA	CDK4	MDM2	KRAS	SOS1	RAF1	TP53	CRK	BCL2L1
Mismatch repair_Homo sapiens_hsa03430	0.00964915450965642	-6.773194065281271	RFC5	RFC3	PCNA	RFC4	LIG1	RFC1	RFC2	RPA1	RPA2	MLH3	POLD3	POLD4	MSH2	EXO1	RPA3	SSBP1
Rap1 signaling pathway_Homo sapiens_hsa04015	0.011368917361663	4.61853132229235	CSF1	CTNND1	ITGA2B	FGF1	FGF2	CRKL	ACTG1	FGF5	AKT2	RASSF5	KDR	MAP2K3	MAGI1	PDGFRA	PRKCI	MAP2K1	PRKCB	MAGI3	F2R	PRKD3	PARD3	PFN4	RAF1	PFN2	CSF1R	LPAR1	PDGFA	LPAR3	PIK3R2	PIK3R1	RASGRP2	EFNA4	RAP1GAP	RASGRP3	RAP1B	GRIN2A	RAP1A	RRAS	PLCG1	DRD2	MAP2K6	VASP	NGFR	BRAF	EFNA1	GNAO1	FGF16
Phosphatidylinositol signaling system_Homo sapiens_hsa04070	0.0115080617174179	3.4978647703618337	PI4K2B	DGKE	DGKA	MTMR14	INPPL1	PTEN	PIK3CD	PIK3CB	PIK3C2A	PIK3CG	PPIP5K2	IMPA2	PIP4K2A	PIP4K2B	PIP4K2C	PRKCB	IPMK	DGKZ	INPP4A	ITPKB	PLCB4	PIK3CA	IMPAD1	ITPKA	PIK3C3	DGKI	DGKH	CDS1	MTMR1	TMEM55B	MTMR2	MTMR3	INPP1	ITPR1	PIK3R2	PIK3R1	MTMR4	MTMR6	MTMR7	MTM1	INPP5B	INPP5D	PLCG2	INPP5K	PIP5K1A	PIP5K1B	PLCG1
Fatty acid metabolism_Homo sapiens_hsa01212	0.0120505526650524	0.0948234841979187	PECR	ACADVL	ACAA2	HSD17B12	ACAT2	ACACA	ACAT1	PTPLA	FADS2	ACADL	ACADM	ACAA1	ACADS	CPT1A	ELOVL5	ACSL1	OXSM	SCD5	ACSL6	ACSL5	ACSL4	ACSL3	CPT1C	ACADSB	HADHB	SCD	ACSBG1	PPT2	PTPLAD2
ECM-receptor interaction_Homo sapiens_hsa04512	0.0124902668296869	2.1793132970722735	ITGB1	LAMA5	TNXB	SDC4	LAMA2	ITGB4	LAMA1	ITGA2B	LAMA3	TNC	HMMR	LAMC1	THBS2	THBS1	THBS4	COMP	SV2B	IBSP	CHAD	DAG1	ITGB8	ITGB7	ITGAV	ITGA2	ITGA1	FN1	LAMB1	HSPG2	COL1A1	COL1A2	COL2A1	COL4A2	COL4A1	COL6A2	COL6A1	COL4A3	ITGA8	COL4A6	ITGA7	COL6A3	COL4A5	SDC1	ITGA6	ITGA5	COL6A5	CD47
Pentose phosphate pathway_Homo sapiens_hsa00030	0.0127681997568962	-3.825990914592967	TKTL2	PRPS2	TKTL1	GPI	PRPS1	RPE	PGD	DERA	RPIA	RGN	PGM2	IDNK	ALDOC	ALDOB	ALDOA	TKT	FBP1	RBKS	PGM1
One carbon pool by folate_Homo sapiens_hsa00670	0.0142044737589479	-10.369034139580524	MTFMT	ALDH1L1	SHMT2	AMT	MTHFR	MTHFS	MTR	TYMS	ALDH1L2	DHFR	MTHFD1	MTHFD1L	MTHFD2	GART
Non-homologous end-joining_Homo sapiens_hsa03450	0.0146020846784981	-17.326161893631667	XRCC6	RAD50	DCLRE1C	XRCC4	PRKDC	POLM	MRE11A	LIG4	POLL	NHEJ1
RNA degradation_Homo sapiens_hsa03018	0.0169771771148446	1.8546785585376917	BTG4	ZCCHC7	BTG3	BTG2	BTG1	PARN	WDR61	HSPD1	EDC4	EXOSC9	EXOSC8	DHX36	NUDT16	DCPS	EXOSC1	HSPA9	PNPT1	CNOT6L	DIS3	PABPC4	LSM1	CNOT10	LSM4	LSM3	LSM2	CNOT4	PAN2	CNOT6	LSM7	CNOT7	LSM6	PAPD7	CNOT1	PAPD5	XRN2	RQCD1	PABPC1	PABPC1L	CNOT8	DCP1A	DCP2	DCP1B	MPHOSPH6
Cysteine and methionine metabolism_Homo sapiens_hsa00270	0.0170730315675957	-1.9040126794476033	DNMT1	AHCYL2	AHCYL1	AHCY	TAT	AMD1	APIP	MRI1	MTR	MAT2B	SDSL	LDHC	LDHB	LDHA	DNMT3B	ENOPH1	GOT1	MDH1	AGXT2	MAT1A	GCLC	BHMT	CTH	SMS	CDO1	GCLM	BCAT1
PI3K-Akt signaling pathway_Homo sapiens_hsa04151	0.0173013465742842	3.54746031486985	ATF2	CRTC2	CSF1	EPO	IRS1	ITGA2B	TNC	PPP2R2A	FGF1	FGF2	COMP	FGF5	TCL1B	CCND3	CCND2	IBSP	CREB3L4	MYC	AKT2	CREB3L2	KDR	IL6R	IFNAR2	PDGFRA	MAP2K1	RPS6	F2R	TSC2	TSC1	COL4A2	COL4A1	EIF4E1B	COL4A3	DDIT4	COL4A6	COL4A5	RAF1	TP53	CSF1R	CSH1	LPAR1	PDGFA	LPAR3	PIK3R2	PIK3R1	FOXO3	EFNA4
MAPK signaling pathway_Homo sapiens_hsa04010	0.0189839473063229	3.176006373643444	ATF2	FGF1	ELK1	FGF2	CRKL	FGF5	RPS6KA4	RPS6KA3	RPS6KA5	MYC	AKT2	STMN1	RPS6KA1	MAP3K8	PRKACB	MAP3K7	MAP3K5	MAP2K3	PDGFRA	MAP2K4	MAP2K1	PRKCB	IL1R2	MAPK8IP2	MAPK8IP3	MAPK8IP1	CDC25B	CACNB1	CACNB2	MAPKAPK3	DDIT3	MAPKAPK2	MAPKAPK5	RAF1	TP53	MAX	PDGFA	CACNA1A	CACNA1D	NLK	RASGRP2	STK4	RASGRP4	CACNA1G	RASGRP3	STK3	RAP1B
Epstein-Barr virus infection_Homo sapiens_hsa05169	0.0212800551493929	2.9352480576163993	ATF2	SPI1	GTF2B	RBPJ	ICAM1	PSMD6	MYC	AKT2	PSMD3	PSMD1	SKP2	PRKACB	MAP3K7	NUP214	MAP2K3	MAP2K4	ENTPD1	USP7	CSNK2A1	SND1	TBPL2	TBPL1	TP53	PSMD12	PSMD11	PSMD14	PIK3R2	PIK3R1	GTF2E1	GTF2E2	PLCG2	RIPK1	PLCG1	MAP2K6	LYN	CREBBP	JUN	SHFM1	EIF2AK1	EIF2AK3	EIF2AK2	EIF2AK4	SNW1	CDK2	MDM2	BCL2	CDK1
RNA polymerase_Homo sapiens_hsa03020	0.02170955713258	-6.1376246440230435	POLR3A	ZNRD1	POLR3B	POLR1A	POLR3C	POLR2B	POLR1B	POLR3D	POLR3E	POLR1C	TWISTNB	POLR2D	POLR3F	POLR1D	POLR1E	POLR3G	POLR3H	POLR2G	POLR2I	POLR2J
DNA replication_Homo sapiens_hsa03030	0.023002584746678	-4.876297693131758	RFC5	PRIM2	RFC3	RNASEH2B	RFC4	PCNA	LIG1	RFC1	RFC2	RPA1	RPA2	POLD3	POLD4	RPA3	POLE2	POLE3	MCM3	MCM4	MCM5	MCM6	DNA2	SSBP1
Epithelial cell signaling in Helicobacter pylori infection_Homo sapiens_hsa05120	0.0235809977094714	0.24970270668679656	NOD1	TCIRG1	F11R	RELA	EGFR	CDC42	IKBKB	PAK1	MAPK8	CASP3	CCL5	PLCG2	ATP6V0A2	ATP6V1H	PLCG1	IKBKG	ATP6V1G3	ATP6V1D	JAM2	ATP6V1C1	GIT1	JAM3	ATP6V0A1	ATP6V1C2	LYN	MAP2K4	JUN	CHUK	ATP6AP1	ADAM10	PTPN11	MAPK14	MAPK12	ADAM17	ATP6V1B2	ATP6V0C	HBEGF	ATP6V1B1
Vasopressin-regulated water reabsorption_Homo sapiens_hsa04962	0.0244061920869047	-2.67580637377776	DCTN6	DYNC1I2	RAB5B	RAB5C	DCTN2	DCTN4	AQP2	AQP3	ADCY6	DYNC2LI1	CREB3L4	CREB3L2	ARHGDIB	PRKACB	DYNC1I1	NSF	DYNC1H1	DYNLL1	DYNLL2	RAB11A	CREB3	DYNC1LI1	DYNC1LI2	GNAS	RAB5A	VAMP2
Arginine and proline metabolism_Homo sapiens_hsa00330	0.0247214542986125	-1.9890245262085902	OAT	MAOB	MAOA	AMD1	ODC1	SAT2	SAT1	CNDP1	CKMT2	ALDH2	CKB	L3HYPDH	GAMT	ARG2	GOT1	NOS3	SMOX	PYCR1	PYCR2	ALDH3A2	GATM	P4HA1	P4HA2	P4HA3	SMS	LAP3	ALDH18A1	ALDH7A1	ALDH9A1
Endometrial cancer_Homo sapiens_hsa05213	0.0247243745794055	-1.1543638655471595	GSK3B	LEF1	TCF7	ARAF	PTEN	PIK3CD	PIK3R2	PIK3CB	PIK3R1	FOXO3	ELK1	EGFR	PIK3CG	NRAS	MYC	AKT2	ERBB2	CTNNA1	CTNNA2	MAP2K1	BAD	PDPK1	BRAF	AXIN2	PIK3CA	CTNNB1	KRAS	SOS1	RAF1	TP53
mRNA surveillance pathway_Homo sapiens_hsa03015	0.0260372845753633	0.7007205730751458	HBS1L	NXT1	EIF4A3	MSI1	PPP2R2A	CASC3	MSI2	SMG7	PABPN1L	PPP2R5E	PCF11	CLP1	PAPOLG	MAGOH	PAPOLA	PELO	UPF2	NCBP1	PABPC4	SSU72	PPP2R5A	PPP2R5D	PPP2R5C	DDX39B	PABPC1	RNMT	CSTF3	CSTF2	CSTF2T	GSPT1	PPP2CA	NXF1	PPP2CB	PPP2R3C	CSTF1	SAP18	CPSF4	ALYREF	CPSF3	CPSF2	UPF3B	UPF3A	PPP2R3B	PPP2R3A	NUDT21	PPP2R2B	ACIN1
FoxO signaling pathway_Homo sapiens_hsa04068	0.0265188304280931	1.463069078654787	IRS1	ARAF	FBXO25	PTEN	PRKAG1	PIK3CD	PIK3CB	PRKAG3	PIK3CG	IKBKB	CCND2	AKT2	TNFSF10	HOMER3	SKP2	USP7	GABARAPL1	MAP2K1	CHUK	PDPK1	TGFBR1	TGFBR2	RBL2	PIK3CA	RAF1	SOS1	PRKAA1	PIK3R2	FOXO4	PIK3R1	FOXO3	NLK	STK4	EGFR	FOXO1	GABARAP	CCNB3	CCNB2	NRAS	CCNB1	MAPK8	BCL2L11	S1PR1	SMAD2	PLK4	CDKN2D	PLK3
ErbB signaling pathway_Homo sapiens_hsa04012	0.0269505605404508	0.7482897575150524	GSK3B	CAMK2D	SHC1	ARAF	PIK3CD	PIK3R2	CBLB	PIK3CB	PIK3R1	ELK1	EGFR	PIK3CG	CRKL	NRAS	PAK1	MAPK8	ERBB3	ERBB4	MYC	AKT2	ERBB2	PAK7	PLCG2	ABL1	NCK2	PAK6	ABL2	PLCG1	PAK3	PAK2	NCK1	STAT5B	MAP2K4	JUN	MAP2K1	BAD	PRKCB	BRAF	BTC	PIK3CA	RPS6KB1	RPS6KB2	KRAS	SOS1	RAF1	CRK	HBEGF
Longevity regulating pathway - mammal_Homo sapiens_hsa04211	0.0321232890997156	0.814125111122641	ATF2	IRS1	PRKAG1	EHMT1	PIK3CD	PIK3CB	PRKAG3	PIK3CG	RPTOR	SESN3	CREB3L4	AKT2	RB1CC1	SESN1	CREB3L2	SESN2	PRKACB	APPL1	TSC2	TSC1	ATG13	CREB3	PIK3CA	EIF4E1B	AKT1S1	ULK3	ULK2	PPARG	EIF4E2	TP53	PRKAA1	ADCY4	ADCY2	PIK3R2	PIK3R1	ADIPOR1	FOXO3	ADIPOR2	ADCY7	RELA	ADCY6	FOXO1	NRAS	ATG101	EIF4E	ATG5	SOD2
Acute myeloid leukemia_Homo sapiens_hsa05221	0.0332656868327321	-1.329604056200627	SPI1	LEF1	TCF7	ARAF	PIK3CD	PIK3R2	PIK3CB	PIK3R1	RELA	PIK3CG	IKBKB	NRAS	MYC	AKT2	PIM1	IKBKG	RUNX1T1	STAT5B	MAP2K1	JUP	CHUK	BAD	ZBTB16	STAT3	BRAF	PIK3CA	RPS6KB1	KIT	RPS6KB2	KRAS	SOS1	RAF1
N-Glycan biosynthesis_Homo sapiens_hsa00510	0.0342375226776113	-3.391703337147901	DPAGT1	B4GALT3	RPN2	TUSC3	FUT8	GANAB	MGAT5B	MAN1C1	MAN1A1	MGAT1	ALG8	ST6GAL1	ALG6	ALG5	ALG14	ALG2	ALG3	MOGS	DOLK	ALG11	ALG1	ALG10	DPM1	DPM3	DOLPP1	MGAT4A	STT3B	MAN1B1
Nucleotide excision repair_Homo sapiens_hsa03420	0.034368610166645	-3.796784135917924	PCNA	CETN2	XPA	POLD3	POLD4	RFC5	RFC3	RFC4	LIG1	RFC1	RFC2	RPA1	RPA2	GTF2H2	GTF2H3	RAD23B	DDB2	CDK7	ERCC3	ERCC4	RPA3	POLE2	POLE3	ERCC5	ERCC6	MNAT1	CUL4B
Platelet activation_Homo sapiens_hsa04611	0.0365820464315615	0.9269310365098073	ITGB1	ITGA2B	SNAP23	PIK3CD	PIK3CB	MYLK3	PIK3CG	ACTG1	MYLK	AKT2	PRKG2	PRKACB	PRKG1	FGB	PRKCI	PTGIR	ARHGEF12	PPP1R12A	FCER1G	SYK	ITGA2	F2R	RHOA	VAMP8	APBB1IP	PLCB4	STIM1	PIK3CA	BTK	ORAI1	LCP2	ROCK1	ROCK2	ADCY4	ITPR1	GNAI3	ADCY2	PIK3R2	PIK3R1	RASGRP2	ADCY7	ADCY6	GNAI1	MYL12B	GNAI2	PTGS1	RAP1B
Pantothenate and CoA biosynthesis_Homo sapiens_hsa00770	0.0385421352266962	-15.401774271745793	PANK4	PANK3	VNN1	VNN2	PANK1	PPCS	DPYD	GADL1	ENPP1	ENPP3	BCAT1	COASY
T cell receptor signaling pathway_Homo sapiens_hsa04660	0.0447922076719535	0.34288419065478803	GSK3B	PIK3CD	CBLB	PIK3CB	CD3E	CD3D	PIK3CG	IKBKB	PPP3CA	GRAP2	AKT2	NCK2	MAP3K8	IKBKG	MAP3K7	NCK1	MAP2K1	CHUK	PDPK1	FOS	RHOA	CD8B	PIK3CA	CD8A	LCP2	RAF1	SOS1	CARD11	PIK3R2	PIK3R1	BCL10	RELA	MALT1	CDC42	NRAS	PAK1	PPP3R1	PAK7	PAK6	FYN	PLCG1	PAK3	PAK2	JUN	MAPK14	MAPK12	DLG1
Valine, leucine and isoleucine degradation_Homo sapiens_hsa00280	0.0468363633776491	-3.718876712864647	ACAA2	HIBADH	ABAT	ACAT2	AACS	ACAT1	HMGCL	MCEE	AUH	ALDH2	OXCT1	DBT	AOX1	ACADM	ACAA1	ACADS	MCCC2	HMGCS1	AGXT2	MCCC1	ACADSB	ACSF3	ALDH3A2	HADHB	BCAT1	ALDH7A1	ALDH9A1
Ubiquinone and other terpenoid-quinone biosynthesis_Homo sapiens_hsa00130	0.0473747922131142	-17.130716979837203	NQO1	VKORC1L1	COQ3	COQ2	GGCX	TAT	HPD	COQ7
Proteasome_Homo sapiens_hsa03050	0.0476565684108705	-5.262973823007032	PSMD12	PSMD11	PSMD14	POMP	PSMB10	PSMA8	PSMB4	PSMD6	PSMB2	PSMB3	PSMD3	PSMD1	SHFM1	PSMB8	PSMB9	PSMA5	PSMA6	PSMA3	PSMA4	PSMC6	PSMA1	PSMA2	PSMC4	PSME1	PSME2
Fatty acid degradation_Homo sapiens_hsa00071	0.0476565684108705	-5.346850899707294	ACADVL	ACAA2	ECI1	ACAT2	ADH5	ACAT1	ADH4	ALDH2	ACADL	ACADM	ACAA1	ACADS	CPT1A	ACSL1	ACSL6	ACSL5	ACSL4	ACSL3	CPT1C	ACADSB	ALDH3A2	HADHB	ACSBG1	ALDH7A1	ALDH9A1
Progesterone-mediated oocyte maturation_Homo sapiens_hsa04914	0.0479200796263293	0.029676818431313964	ARAF	PIK3CD	PIK3CB	PIK3CG	RPS6KA3	CDC23	CDC26	AKT2	CDC27	RPS6KA1	PRKACB	MAP2K1	ANAPC7	CDC25C	CDC25A	CDC25B	CCNA2	PIK3CA	ANAPC4	PGR	ANAPC5	RAF1	ANAPC13	ADCY4	GNAI3	ADCY2	PIK3R2	PIK3R1	PKMYT1	ADCY7	ADCY6	ANAPC10	GNAI1	GNAI2	CCNB3	CCNB2	FZR1	CCNB1	MAPK8	BUB1	SPDYC	PLK1	BRAF	MAPK14	MAPK12	MAD2L2	CDK2
Pyruvate metabolism_Homo sapiens_hsa00620	0.0482025030240066	-6.900685278439754	PDHA1	MDH1	GLO1	ACYP2	ACYP1	PDHB	ACAT2	ACACA	ACAT1	ALDH3A2	LDHC	GRHPR	LDHB	LDHA	PC	ALDH2	ME1	ME3	HAGH	ME2	ACSS1	ALDH7A1	ALDH9A1
Protein processing in endoplasmic reticulum_Homo sapiens_hsa04141	0.0510836603289627	0.35492152645764685	TRAM1	TUSC3	UBE2D2	UBE2D3	NGLY1	UBE2D1	PARK2	ERO1L	SEC61A2	SEC61A1	CAPN2	MAN1A1	SEC62	MAP3K5	SEC63	SKP1	PDIA3	SEC13	UBE2E2	MOGS	UBE4B	RAD23B	DDIT3	DNAJB11	CANX	ERP29	PLAA	MAN1B1	PPP1R15A	SAR1A	RPN2	SAR1B	DERL3	HSPA4L	CUL1	DERL1	DERL2	UBE2J2	RNF5	HSPBP1	HSP90B1	UBE2J1	DNAJB2	ATXN3	DNAJB1	ERLEC1	LMAN1
Central carbon metabolism in cancer_Homo sapiens_hsa05230	0.0530897593049913	-1.743809559757733	GLS2	SLC2A1	PTEN	PIK3CD	PIK3R2	PIK3CB	PDHB	SLC1A5	PIK3R1	HIF1A	EGFR	HK2	PIK3CG	HK1	NRAS	LDHA	MYC	AKT2	ERBB2	SLC16A3	PDK1	PDGFRA	MAP2K1	PDHA1	IDH1	PGAM1	SIRT6	GCK	SIRT3	PIK3CA	KIT	KRAS	RAF1	TP53	FGFR2	FGFR1
Sphingolipid signaling pathway_Homo sapiens_hsa04071	0.0549896828303567	-0.284390900441528	PTEN	PIK3CD	PPP2R2A	PIK3CB	PIK3CG	SPTLC1	SPTLC2	PPP2R5E	AKT2	SMPD1	RAC2	FCER1A	MAP3K5	MAP2K1	FCER1G	PRKCB	SPHK2	PDPK1	SPHK1	PPP2R5A	PPP2R5D	PPP2R5C	RHOA	TNFRSF1A	PLCB4	PIK3CA	RAF1	TP53	NSMAF	CERS2	ROCK1	SGMS1	ROCK2	GNAI3	PIK3R2	SGMS2	PIK3R1	RELA	GNAI1	GNAI2	PPP2CA	GNA13	PPP2CB	NRAS	MAPK8	PPP2R3C	S1PR1
Leukocyte transendothelial migration_Homo sapiens_hsa04670	0.0563218001111188	-0.49203649592752097	ITGB1	NCF2	CTNND1	NCF4	ITGB2	PIK3CD	PIK3CB	F11R	PIK3CG	ACTG1	ICAM1	RASSF5	RAC2	PRKCB	ACTN1	MMP2	CYBB	ACTN4	RHOA	CLDN11	CLDN10	CLDN5	CLDN3	CLDN15	PIK3CA	MYL2	EZR	MYL9	RAPGEF3	ROCK1	ROCK2	GNAI3	CXCR4	PIK3R2	PIK3R1	THY1	GNAI1	MYL12B	GNAI2	RAP1B	CDC42	RAP1A	PLCG2	CTNNA1	PLCG1	CTNNA2	JAM2
Pathogenic Escherichia coli infection_Homo sapiens_hsa05130	0.0592913438914189	-3.648874831123005	ITGB1	ROCK1	ROCK2	ARPC1B	ARPC1A	ARPC5L	WASL	ACTG1	CDC42	TUBA1C	TUBA1A	TUBB3	ABL1	NCK2	FYN	NCK1	ARPC5	TUBB4B	YWHAZ	RHOA	TUBA4A	TUBB2B	OCLN	CTTN	ARPC2	ARPC3	CTNNB1	ARHGEF2	EZR	TLR4
Fanconi anemia pathway_Homo sapiens_hsa03460	0.0603105492441886	-4.490805081858166	MUS81	BLM	WDR48	BRCA2	BRIP1	EME1	USP1	POLI	STRA13	POLK	FANCI	FANCM	FANCL	REV1	RPA1	RPA2	FANCE	PALB2	FANCF	RAD51C	RAD51	FANCD2	ERCC4	UBE2T	RPA3	SLX1A	FAN1	TELO2	ATR
Nitrogen metabolism_Homo sapiens_hsa00910	0.0615842948149445	-19.05639922912405	GLUD1	CPS1	CA3	CA5B	CA2	CA4	CA6	CA9	CA8	GLUL	CA14
Arrhythmogenic right ventricular cardiomyopathy (ARVC)_Homo sapiens_hsa05412	0.0626713178630471	-2.420426188343481	ITGB1	LAMA2	ITGB4	LEF1	ITGA2B	TCF7	ATP2A2	CACNA1D	ACTG1	CACNG7	GJA1	SGCD	CDH2	SGCA	DAG1	CTNNA1	ITGB8	DMD	ITGB7	ITGAV	CTNNA2	CACNG1	EMD	CACNG3	DSP	JUP	ACTN1	ITGA2	ITGA1	ACTN4	CACNB1	CACNB2	PKP2	ITGA8	ITGA7	CTNNB1	ITGA6	ITGA5	DSC2
Alanine, aspartate and glutamate metabolism_Homo sapiens_hsa00250	0.0678474515803896	-8.471966872424819	ADSL	GOT1	AGXT2	GLS2	GFPT2	GAD1	GFPT1	CAD	ASNS	ABAT	ASS1	DDO	GLUD1	FOLH1	CPS1	PPAT	RIMKLA	GLUL	RIMKLB	ADSS
Base excision repair_Homo sapiens_hsa03410	0.0682781553691185	-9.21878316707307	MBD4	PARP3	PCNA	LIG1	PARP2	OGG1	APEX2	LIG3	UNG	POLB	POLD3	POLD4	NEIL3	NEIL2	POLE2	TDG	POLE3	POLL	MUTYH
Carbon metabolism_Homo sapiens_hsa01200	0.071874229060731	-1.009562298121721	GPI	GLDC	ADPGK	OGDHL	HK2	HK1	MCEE	ME1	IDH3B	ME3	ME2	ACADM	ACADS	PSPH	TKTL2	TKTL1	TPI1	PGAM1	AMT	SDHD	SDHA	PGD	RGN	SUCLG2	IDNK	SUCLG1	ALDOC	ALDOB	ALDOA	TKT	FBP1	PRPS2	PRPS1	SHMT2	RPE	PDHB	SDSL	ADH5	ACAT2	ACAT1	ESD	PGK1	ACSS1	PDHA1	GOT1	MDH1	IDH1
AMPK signaling pathway_Homo sapiens_hsa04152	0.0747315043020053	-0.7944948552714869	CRTC2	IRS1	CAB39L	PRKAG1	PIK3CD	PPP2R2A	PIK3CB	ELAVL1	PRKAG3	PIK3CG	RPTOR	EEF2K	CREB3L4	PPP2R5E	AKT2	CREB3L2	MLYCD	MAP3K7	RAB2A	CPT1A	STRADA	PDPK1	STRADB	TSC2	PPP2R5A	TSC1	PPP2R5D	PPP2R5C	CPT1C	CCNA2	CREB3	TBC1D1	PIK3CA	AKT1S1	PPARG	FBP1	CFTR	PFKFB2	PFKFB1	PRKAA1	PFKFB3	PIK3R2	PIK3R1	HMGCR	FOXO3	ADIPOR1	ADIPOR2
Non-small cell lung cancer_Homo sapiens_hsa05223	0.0761649427187623	-3.7419354757897523	ARAF	PIK3CD	PIK3R2	PIK3CB	PIK3R1	FOXO3	STK4	FHIT	EGFR	PIK3CG	NRAS	AKT2	RASSF5	ERBB2	E2F1	PLCG2	E2F3	PLCG1	MAP2K1	BAD	PDPK1	PRKCB	BRAF	EML4	PIK3CA	CDK4	KRAS	SOS1	RAF1	TP53
Protein digestion and absorption_Homo sapiens_hsa04974	0.0792086204740146	-2.0077938108929896	CPB2	COL15A1	COL13A1	COL14A1	ELN	COL11A1	SLC1A1	COL12A1	ATP1A3	ATP1A2	PRCP	SLC1A5	SLC8A2	KCNN4	PRSS2	SLC38A2	SLC36A1	CPA1	COL27A1	MME	ATP1B3	SLC16A10	ATP1B1	COL1A1	ACE2	COL3A1	COL1A2	COL2A1	SLC7A8	COL5A1	COL4A2	MEP1B	XPNPEP2	SLC7A9	COL4A1	COL7A1	KCNQ1	COL6A2	COL5A2	COL6A1	COL4A3	COL4A6	COL6A3	COL4A5	COL21A1	COL6A5
B cell receptor signaling pathway_Homo sapiens_hsa04662	0.0792917088279049	-2.191907748506513	GSK3B	INPPL1	PIK3CD	DAPP1	PIK3R2	PIK3CB	PIK3R1	BCL10	RELA	MALT1	PIK3CG	RASGRP3	IKBKB	PPP3CA	CD79A	NRAS	PPP3R1	AKT2	INPP5D	BLNK	PLCG2	RAC2	IKBKG	LYN	JUN	MAP2K1	CD72	SYK	CHUK	PRKCB	FOS	PIK3CA	BTK	KRAS	NFKBIE	SOS1	RAF1	CARD11
Glutathione metabolism_Homo sapiens_hsa00480	0.0793915079740968	-5.306130146568296	ODC1	MGST2	OPLAH	ANPEP	GSTM4	GSTM3	GSTM2	RRM1	GPX1	GSTM1	GGT6	RRM2	GPX3	IDH1	GSR	IDH2	GPX8	GPX7	PGD	GGCT	GCLC	GSTA5	GSTA4	GSTA2	GSTA1	SMS	LAP3	GCLM
Sulfur metabolism_Homo sapiens_hsa00920	0.082407354280203	-34.2264346904097	IMPAD1	ETHE1	BPNT1	SQRDL	SUOX	PAPSS2	PAPSS1
PPAR signaling pathway_Homo sapiens_hsa03320	0.0831840144667406	-3.1602588884689866	SLC27A1	AQP7	LPL	DBI	CYP7A1	GK2	FADS2	ACADL	SCP2	ME1	ACADM	ACAA1	PLTP	CPT1A	GK	ACSL1	PDPK1	SCD5	APOA2	ACSL6	ACSL5	APOA1	NR1H3	ACSL4	ACSL3	SORBS1	CPT1C	CYP27A1	FABP3	ACOX2	FABP5	SCD	FABP7	SLC27A6	PPARG	ACSBG1
ABC transporters_Homo sapiens_hsa02010	0.0859269739474077	-6.883739837250388	ABCA1	ABCC3	ABCD4	ABCG8	ABCG5	ABCD2	ABCC2	ABCB1	ABCD3	ABCB6	ABCA6	ABCB7	ABCA3	ABCC5	ABCA4	TAP1	ABCA7	ABCB8	ABCC10	ABCA10	ABCB10	ABCG4	CFTR	ABCG2
TNF signaling pathway_Homo sapiens_hsa04668	0.0890362998955512	-1.230002724692285	ATF2	CSF1	PIK3CD	PIK3CB	CXCL3	PIK3CG	ICAM1	RPS6KA4	IKBKB	CASP8	RPS6KA5	CREB3L4	AKT2	CASP3	CREB3L2	MAP3K8	IKBKG	DNM1L	MAP3K7	JUNB	MAP3K5	MAP2K3	MAP2K4	MAP2K1	EDN1	RIPK3	CHUK	TRAF1	FOS	TNFRSF1A	CREB3	MMP14	PIK3CA	TRAF3	PGAM5	PIK3R2	PIK3R1	RELA	BAG4	MAPK8	CCL5	CCL2	RIPK1	MAP2K6	JUN	VCAM1	JAG1
Lysosome_Homo sapiens_hsa04142	0.089424428336244	-1.2348831268176506	SCARB2	HEXA	CTSW	TCIRG1	NAGPA	LIPA	LITAF	CTSS	LAPTM4B	LAPTM4A	GNPTAB	NAGLU	CTSK	SMPD1	LAMP2	AP1S2	IDS	CTSH	ACP2	AP3S2	AP1S3	CTSF	AP3S1	CTSC	ARSA	ATP6AP1	SLC11A2	AP1B1	SUMF1	PLA2G15	NPC1	NPC2	DNASE2	ATP6V0C	IDUA	GBA	GNS	CLN5	AP3M2	GGA2	AP3M1	GGA3	NEU1	ATP6V0A2	ATP6V1H	AP4S1	AGA
Biosynthesis of amino acids_Homo sapiens_hsa01230	0.0968354548364978	-2.779909254277019	PRPS2	PRPS1	SHMT2	TAT	RPE	MTR	MAT2B	SDSL	PGK1	IDH3B	GLUL	PSPH	TKTL2	TKTL1	ARG2	TPI1	GOT1	AADAT	IDH1	PGAM1	IDH2	PYCR1	PYCR2	MAT1A	ASS1	CS	RPIA	PC	CPS1	PSAT1	CTH	ALDOC	ALDH18A1	ALDOB	ALDOA	BCAT1	TKT	ALDH7A1
Steroid biosynthesis_Homo sapiens_hsa00100	0.0986496499551647	-15.920105722874172	SQLE	CYP27B1	NSDHL	SOAT1	CYP51A1	CYP2R1	DHCR24	DHCR7	HSD17B7	LSS	LIPA	TM7SF2
Histidine metabolism_Homo sapiens_hsa00340	0.0986712011495013	-15.144054887515061	MAOB	MAOA	HDC	HNMT	CNDP1	C9ORF41	ALDH3A2	ALDH3A1	HAL	UROC1	ALDH2	AMDHD1	ALDH7A1	ALDH9A1
Prolactin signaling pathway_Homo sapiens_hsa04917	0.0993361957912782	-2.8666467258043156	GSK3B	GALT	SHC1	PIK3CD	PIK3R2	PIK3CB	PIK3R1	FOXO3	RELA	PIK3CG	CYP17A1	SOCS2	NRAS	MAPK8	CCND2	AKT2	SOCS6	SOCS7	SOCS4	SOCS5	STAT5B	LHCGR	MAP2K1	CISH	STAT1	STAT3	FOS	MAPK14	GCK	MAPK12	ESR2	TH	PIK3CA	ELF5	KRAS	SOS1	RAF1
Ras signaling pathway_Homo sapiens_hsa04014	0.101490981344167	-1.0855711622808966	CSF1	FGF1	ELK1	FGF2	FGF5	AKT2	RASSF5	KDR	PRKACB	PDGFRA	RALBP1	MAP2K1	PRKCB	PLA2G16	RAF1	PLA1A	CSF1R	RAB5B	RAB5C	SHC1	PDGFA	PIK3R2	PIK3R1	RASAL2	FOXO4	RASGRP2	STK4	EFNA4	RASGRP4	RASGRP3	RAP1B	GNG10	GRIN2A	RAP1A	RRAS	PLCG2	ABL1	ABL2	PLCG1	NGFR	GNG12	GNG11	EFNA1	FGF16	EFNA3	FGF19	GNB2
[truncated: 546 more columns]

## Sheet: Table S8 468 lipogenes
	Table S8: Gene expression analysis of candidate genes related to lipid metabolism in ovarian follicular cells
Description	Gene symbol	p-value (ANOVA)	THECA	GRANULOSA	CUMULUS	OOCYTE
Bos taurus abhydrolase domain containing 1 (ABHD1), mRNA. [Source:RefSeq mRNA;Acc:NM_001035094]	ABHD1	7.79222282811196E-06	2.722 (b)	5.524 (c)	4.693 (c)	1.356 (a)		ANOVA , BH-correction, Tukey test for multiple comparison
Bos taurus abhydrolase domain containing 10 (ABHD10), mRNA. [Source:RefSeq mRNA;Acc:NM_001015606]	ABHD10	1.18570792906342E-09	3.524 (a)	3.101 (a)	3.670 (a)	15.271 (b)
Bos taurus abhydrolase domain containing 11 (ABHD11), mRNA. [Source:RefSeq mRNA;Acc:NM_001034372]	ABHD11	0.00336842760883891	74.328 (a)	89.414 (ab)	131.801 (bc)	147.007 (c)
Bos taurus abhydrolase domain containing 12 (ABHD12), mRNA. [Source:RefSeq mRNA;Acc:NM_001078116]	ABHD12	0.00684545358362919	7.508 (ab)	13.538 (b)	13.399 (b)	6.344 (a)
Bos taurus abhydrolase domain containing 13 (ABHD13), mRNA. [Source:RefSeq mRNA;Acc:NM_001101089]	ABHD13	0.0000838926218925705	2.943 (b)	2.813 (b)	3.457 (b)	1.178 (a)
Bos taurus abhydrolase domain containing 14B (ABHD14B), mRNA. [Source:RefSeq mRNA;Acc:NM_001105441]	ABHD14B	0.0000319450352824392	0.741 (b)	0.656 (b)	0.778 (b)	0.286 (a)
Bos taurus abhydrolase domain containing 15 (ABHD15), mRNA. [Source:RefSeq mRNA;Acc:NM_001206398]	ABHD15	0.000026901627879663	1.661 (b)	1.850 (b)	2.107 (b)	0.695 (a)
Bos taurus abhydrolase domain containing 16A (ABHD16A), mRNA. [Source:RefSeq mRNA;Acc:NM_001075605]	ABHD16A	3.37102601761459E-07	44.609 (b)	44.819 (b)	57.477 (c)	14.658 (a)
Bos taurus family with sequence similarity 108, member C1 (ABHD17C), mRNA. [Source:RefSeq mRNA;Acc:NM_001099014]	ABHD17C	3.76179045989157E-06	13.635 (a)	11.309 (a)	7.659 (a)	72.348 (b)
Bos taurus abhydrolase domain containing 2 (ABHD2), mRNA. [Source:RefSeq mRNA;Acc:NM_001015549]	ABHD2	0.0000131902095736081	2.923 (a)	20.943 (c)	21.899 (c)	13.855 (b)
abhydrolase domain containing 3 [Source:HGNC Symbol;Acc:18718]	ABHD3	0.00183822601949124	0.485 (b)	0.495 (b)	0.441 (b)	0.186 (a)
Bos taurus abhydrolase domain containing 4 (ABHD4), mRNA. [Source:RefSeq mRNA;Acc:NM_001034368]	ABHD4	1.89344425853125E-06	0.734 (a)	0.801 (a)	0.755 (a)	1.802 (b)
Bos taurus abhydrolase domain containing 5 (ABHD5), mRNA. [Source:RefSeq mRNA;Acc:NM_001076063]	ABHD5	0.000753234390280704	0.807 (a)	0.738 (a)	0.996 (a)	2.120 (b)
Bos taurus abhydrolase domain containing 6 (ABHD6), mRNA. [Source:RefSeq mRNA;Acc:NM_001075196]	ABHD6	1.57882072361843E-10	5.330 (a)	7.293 (a)	6.576 (a)	72.075 (b)
Bos taurus epoxide hydrolase 4 (EPHX4), mRNA. [Source:RefSeq mRNA;Acc:NM_001075855]	ABHD7	0.000474327840296792	0.410 (b)	0.499 (b)	0.449 (b)	0.237 (a)
Bos taurus acetyl-CoA acyltransferase 1 (ACAA1), mRNA. [Source:RefSeq mRNA;Acc:NM_001034319]	ACAA1	0.00636116275154552	62.244 (ab)	39.208 (a)	50.094 (a)	109.608 (b)
Bos taurus acetyl-CoA acyltransferase 2 (ACAA2), mRNA. [Source:RefSeq mRNA;Acc:NM_001035342]	ACAA2	0.000243541376570238	63.392 (b)	34.463 (a)	27.766 (a)	68.459 (b)
acetyl-CoA carboxylase alpha [Source:HGNC Symbol;Acc:84]	ACACA	0.0000230708451980727	0.620 (a)	0.598 (a)	0.672 (a)	2.003 (b)
acyl-CoA dehydrogenase family, member 10 [Source:HGNC Symbol;Acc:21597]	ACAD10	0.00221555096219998	1.023 (b)	1.109 (b)	0.884 (b)	0.453 (a)
acyl-CoA dehydrogenase family member 11 [Source:RefSeq peptide;Acc:NP_001069361]	ACAD11	0.0000165193525519799	0.572 (a)	0.754 (a)	0.572 (a)	1.667 (b)
Bos taurus acyl-CoA dehydrogenase family, member 9 (ACAD9), mRNA. [Source:RefSeq mRNA;Acc:NM_001078076]	ACAD9	0.225607019833432	1.734 (a)	1.517 (a)	2.214 (a)	3.121 (a)
acyl-CoA dehydrogenase, long chain [Source:HGNC Symbol;Acc:88]	ACADL	5.1315281936815E-07	1.142 (b)	1.497 (b)	2.102 (c)	0.361 (a)
Bos taurus acyl-CoA dehydrogenase, C-4 to C-12 straight chain (ACADM), mRNA. [Source:RefSeq mRNA;Acc:NM_001075235]	ACADM	1.34793013495038E-06	1.617 (b)	1.710 (b)	1.610 (b)	0.648 (a)
acyl-CoA dehydrogenase, C-2 to C-3 short chain [Source:HGNC Symbol;Acc:90]	ACADS	0.000630574515724492	59.021 (ab)	92.595 (bc)	151.260 (c)	23.156 (a)
Bos taurus acyl-CoA dehydrogenase, short/branched chain (ACADSB), mRNA. [Source:RefSeq mRNA;Acc:NM_001017933]	ACADSB	0.00328652000867764	38.820 (a)	58.173 (a)	57.870 (a)	87.774 (b)
Bos taurus acyl-CoA dehydrogenase, very long chain (ACADVL), mRNA. [Source:RefSeq mRNA;Acc:NM_174494]	ACADVL	0.00171759864846017	133.987 (a)	157.694 (ab)	242.635 (b)	86.811 (a)
Bos taurus acetyl-CoA acetyltransferase 1 (ACAT1), mRNA. [Source:RefSeq mRNA;Acc:NM_001046075]	ACAT1	0.0000530562239894498	94.732 (b)	105.594 (b)	106.047 (b)	24.086 (a)
Bos taurus acetyl-CoA acetyltransferase 2 (ACAT2), mRNA. [Source:RefSeq mRNA;Acc:NM_001075549]	ACAT2	0.0000116000857865991	12.291 (a)	8.276 (a)	8.789 (a)	24.045 (b)
Bos taurus alkaline ceramidase 2 (ACER2), mRNA. [Source:RefSeq mRNA;Acc:NM_001192775]	ACER2	0.00254872366353228	0.485 (b)	0.485 (b)	0.462 (b)	0.272 (a)
Bos taurus alkaline ceramidase 3 (ACER3), mRNA. [Source:RefSeq mRNA;Acc:NM_001102285]	ACER3	5.1315281936815E-07	7.620 (a)	7.559 (a)	8.930 (a)	25.413 (b)
aconitase 1, soluble [Source:HGNC Symbol;Acc:117]	ACO1	0.0157872181326456	56.689 (a)	57.717 (a)	62.228 (ab)	88.359 (b)
Bos taurus acyl-CoA thioesterase 11 (ACOT11), mRNA. [Source:RefSeq mRNA;Acc:NM_001103275]	ACOT11	0.000597858028501298	1.212 (b)	1.042 (b)	1.000 (b)	0.582 (a)
acyl-CoA thioesterase 12 [Source:HGNC Symbol;Acc:24436]	ACOT12	0.00171116643814211	0.366 (b)	0.477 (b)	0.412 (b)	0.191 (a)
Bos taurus acyl-CoA thioesterase 2 (ACOT2), mRNA. [Source:RefSeq mRNA;Acc:NM_001101938]	ACOT2	0.0145042715166934	0.872 (a)	0.803 (a)	0.694 (a)	1.969 (b)
Bos taurus acyl-CoA thioesterase 7 (ACOT7), mRNA. [Source:RefSeq mRNA;Acc:NM_001075682]	ACOT7	0.00144275367172384	52.262 (a)	35.053 (a)	42.637 (a)	98.821 (b)
acyl-CoA thioesterase 8 [Source:HGNC Symbol;Acc:15919]	ACOT8	0.293340950268673	3.650 (a)	2.564 (a)	3.080 (a)	4.734 (a)
Bos taurus acyl-CoA thioesterase 9 (ACOT9), mRNA. [Source:RefSeq mRNA;Acc:NM_001034560]	ACOT9	1.41057398345134E-10	28.247 (a)	17.259 (a)	15.132 (a)	194.668 (b)
acyl-CoA oxidase 2, branched chain [Source:HGNC Symbol;Acc:120]	ACOX2	7.02065520123847E-09	4.109 (c)	1.846 (b)	4.200 (c)	0.202 (a)
Bos taurus acyl-CoA oxidase 3, pristanoyl (ACOX3), mRNA. [Source:RefSeq mRNA;Acc:NM_001103236]	ACOX3	4.68943126996502E-06	0.460 (b)	0.824 (c)	0.775 (c)	0.217 (a)
Bos taurus acid phosphatase 6, lysophosphatidic (ACP6), mRNA. [Source:RefSeq mRNA;Acc:NM_001099373]	ACP6	1.32768723026542E-08	15.538 (a)	22.178 (a)	26.873 (a)	296.723 (b)
Bos taurus acyl-CoA synthetase bubblegum family member 1 (ACSBG1), mRNA. [Source:RefSeq mRNA;Acc:NM_001024548]	ACSBG1	2.01960258278157E-08	0.825 (b)	2.917 (c)	2.657 (c)	0.296 (a)
Uncharacterized protein [Source:UniProtKB/TrEMBL;Acc:E1BCN4]	ACSBG2	0.000210359424950929	0.436 (b)	0.527 (b)	0.451 (b)	0.224 (a)
Bos taurus acyl-CoA synthetase family member 2 (ACSF2), mRNA. [Source:RefSeq mRNA;Acc:NM_001078112]	ACSF2	4.81105916468301E-07	74,168 (c)	48,732 (b)	55,553 (b)	6,889 (a)
Bos taurus acyl-CoA synthetase long-chain family member 1 (ACSL1), mRNA. [Source:RefSeq mRNA;Acc:NM_001076085]	ACSL1	0.000286596998933537	18.762 (b)	7.488 (a)	10.443 (a)	17.012 (b)
acyl-CoA synthetase long-chain family member 3 [Source:HGNC Symbol;Acc:3570]	ACSL3	9.6166084131483E-07	6.560 (a)	4.285 (a)	3.607 (a)	53.976 (b)
acyl-CoA synthetase long-chain family member 4 [Source:HGNC Symbol;Acc:3571]	ACSL4	0.00183510078884537	7.599 (a)	9.474 (a)	6.812 (a)	13.796 (b)
Bos taurus acyl-CoA synthetase long-chain family member 5 (ACSL5), mRNA. [Source:RefSeq mRNA;Acc:NM_001075650]	ACSL5	0.000169229140414477	23.995 (b)	1.496 (a)	0.741 (a)	23.411 (b)
Bos taurus acyl-CoA synthetase long-chain family member 6 (ACSL6), mRNA. [Source:RefSeq mRNA;Acc:NM_001038042]	ACSL6	1.07244569372104E-07	1.287 (a)	1.196 (a)	5.924 (c)	4.387 (b)
Bos taurus acyl-CoA synthetase short-chain family member 1 (ACSS1), mRNA. [Source:RefSeq mRNA;Acc:NM_174746]	ACSS1	3.93310898608245E-06	6.306 (b)	8.499 (c)	8.129 (bc)	2.101 (a)
Bos taurus acyl-CoA synthetase short-chain family member 3 (ACSS3), mRNA. [Source:RefSeq mRNA;Acc:NM_001102137]	ACSS3	0.0000132620663915087	10.100 (b)	9.970 (b)	9.882 (b)	0.274 (a)
Bos taurus acylphosphatase 1, erythrocyte (common) type (ACYP1), mRNA. [Source:RefSeq mRNA;Acc:NM_001045982]	ACYP1	2.93161666789326E-08	0.800 (a)	1.116 (ab)	1.569 (b)	3.570 (c)
Bos taurus acylphosphatase 2, muscle type (ACYP2), mRNA. [Source:RefSeq mRNA;Acc:NM_001113230]	ACYP2	3.80427481266351E-07	0.940 (a)	0.882 (a)	0.791 (a)	2.122 (b)
Bos taurus acylglycerol kinase (AGK), mRNA. [Source:RefSeq mRNA;Acc:NM_001098969]	AGK	1.05114991775914E-09	0.739 (a)	0.872 (a)	0.736 (a)	7.590 (b)
alkylglycerol monooxygenase [Source:HGNC Symbol;Acc:33784]	AGMO	0.00114327575452562	1.577 (c)	1.123 (bc)	0.553 (ab)	0.405 (a)
Bos taurus 1-acylglycerol-3-phosphate O-acyltransferase 2 (lysophosphatidic acid acyltransferase, beta) (AGPAT2), mRNA. [Source:RefSeq mRNA;Acc:NM_001080264]	AGPAT2	0.00129952882423165	0.633 (c)	0.511 (bc)	0.437 (ab)	0.301 (a)
Bos taurus 1-acylglycerol-3-phosphate O-acyltransferase 4 (lysophosphatidic acid acyltransferase, delta) (AGPAT4), mRNA. [Source:RefSeq mRNA;Acc:NM_001015537]	AGPAT4	0.000392869851974678	3.803 (c)	2.137 (b)	1.274 (ab)	0.265 (a)
Bos taurus 1-acylglycerol-3-phosphate O-acyltransferase 5 (lysophosphatidic acid acyltransferase, epsilon) (AGPAT5), mRNA. [Source:RefSeq mRNA;Acc:NM_001075932]	AGPAT5	0.000236324544452155	4.388 (b)	4.012 (b)	5.506 (b)	0.497 (a)
Bos taurus 1-acylglycerol-3-phosphate O-acyltransferase 6 (lysophosphatidic acid acyltransferase, zeta) (AGPAT6), mRNA. [Source:RefSeq mRNA;Acc:NM_001083669]	AGPAT6	0.470441685414913	5.503 (a)	5.494 (a)	9.088 (a)	15.069 (a)
1-acylglycerol-3-phosphate O-acyltransferase 9 [Source:HGNC Symbol;Acc:28157]	AGPAT9	6.20980554605749E-07	11.477 (a)	9.672 (a)	26.084 (a)	106.636 (b)
Bos taurus aldo-keto reductase family 1, member A1 (aldehyde reductase) (AKR1A1), mRNA. [Source:RefSeq mRNA;Acc:NM_001076513]	AKR1A1	5.77383675890517E-06	122.875 (a)	128.217 (a)	274.344 (b)	371.222 (c)
Bos taurus aldo-keto reductase family 1, member B1 (aldose reductase) (AKR1B1), mRNA. [Source:RefSeq mRNA;Acc:NM_001012519]	AKR1B1	9.45753518495445E-08	159.451 (a)	345.901 (a)	664.867 (b)	1277 (c)
Bos taurus aldo-keto reductase family 1, member C1-like (LOC782061), mRNA. [Source:RefSeq mRNA;Acc:NM_001166223]	AKR1C4	0.00112541259033982	0.368 (b)	0.484 (b)	0.417 (b)	0.197 (a)
aldo-keto reductase family 1, member D1 [Source:HGNC Symbol;Acc:388]	AKR1D1	0.000728149648095001	0.345 (b)	0.427 (b)	0.402 (b)	0.193 (a)
aldo-keto reductase family 1, member E2 [Source:HGNC Symbol;Acc:23437]	AKR1E2	0.000446699393697092	0.958 (ab)	2.120 (bc)	2.992 (c)	0.219 (a)
Bos taurus aldo-keto reductase family 7, member A2 (aflatoxin aldehyde reductase) (AKR7A2), mRNA. [Source:RefSeq mRNA;Acc:NM_001101949]	AKR7A2	0.00599265107447629	240.607 (b)	108.106 (a)	181.098 (ab)	121.704 (a)
aldehyde dehydrogenase 16 family, member A1 [Source:HGNC Symbol;Acc:28114]	ALDH16A1	0.00163019235056264	0.692 (ab)	0.859 (b)	1.064 (b)	0.287 (a)
Bos taurus aldehyde dehydrogenase 18 family, member A1 (ALDH18A1), mRNA. [Source:RefSeq mRNA;Acc:NM_001046181]	ALDH18A1	8.95468109822441E-06	26.937 (ab)	41.944 (b)	93.485 (c)	16.052 (a)
Bos taurus aldehyde dehydrogenase 1 family, member A1 (ALDH1A1), mRNA. [Source:RefSeq mRNA;Acc:NM_174239]	ALDH1A1	9.59281032966493E-08	343.486 (c)	16.137 (ab)	0.804 (a)	69.391 (b)
aldehyde dehydrogenase 1 family, member A2 [Source:HGNC Symbol;Acc:15472]	ALDH1A2	4.62332008400992E-10	0.943 (a)	0.605 (a)	0.633 (a)	6.746 (b)
Bos taurus aldehyde dehydrogenase 1 family, member L1 (ALDH1L1), mRNA. [Source:RefSeq mRNA;Acc:NM_001103087]	ALDH1L1	0.0000812477827157934	0.783 (ab)	1.858 (b)	3.507 (c)	0.444 (a)
Bos taurus aldehyde dehydrogenase 1 family, member L2 (ALDH1L2), mRNA. [Source:RefSeq mRNA;Acc:NM_001191391]	ALDH1L2	2.31936347270243E-07	0.715 (a)	0.651 (a)	1.297 (b)	2.416 (c)
Bos taurus aldehyde dehydrogenase 2 family (mitochondrial) (ALDH2), mRNA. [Source:RefSeq mRNA;Acc:NM_001075367]	ALDH2	0.000287127115610384	232.229 (b)	188.440 (b)	188.960 (b)	108.897 (a)
Bos taurus aldehyde dehydrogenase 3 family, member A1 (ALDH3A1), mRNA. [Source:RefSeq mRNA;Acc:NM_001166513]	ALDH3A1	0.0000348963505350883	0.654 (a)	0.752 (a)	0.753 (a)	23.550 (b)
Bos taurus aldehyde dehydrogenase 3 family, member A2 (ALDH3A2), mRNA. [Source:RefSeq mRNA;Acc:NM_001101984]	ALDH3A2	0.0000129380759225944	11.603 (ab)	16.905 (b)	24.896 (c)	6.213 (a)
Bos taurus aldehyde dehydrogenase 3 family, member B1 (ALDH3B1), mRNA. [Source:RefSeq mRNA;Acc:NM_001075518]	ALDH3B1	0.00238758559760799	0.985 (b)	0.599 (ab)	0.663 (ab)	0.291 (a)
aldehyde dehydrogenase 3 family, member B2 [Source:HGNC Symbol;Acc:411]	ALDH3B2	5.85503540247097E-06	0.476 (b)	0.562 (b)	0.518 (b)	0.256 (a)
Bos taurus aldehyde dehydrogenase 4 family, member A1 (ALDH4A1), mRNA. [Source:RefSeq mRNA;Acc:NM_001105646]	ALDH4A1	0.457793579465072	2.605 (a)	1.726 (a)	1.183 (a)	1.672 (a)
aldehyde dehydrogenase 6 family, member A1 [Source:HGNC Symbol;Acc:7179]	ALDH6A1	0.000185911183383332	0.788 (b)	0.831 (b)	0.644 (b)	0.354 (a)
Bos taurus aldehyde dehydrogenase 7 family, member A1 (ALDH7A1), mRNA. [Source:RefSeq mRNA;Acc:NM_001045969]	ALDH7A1	3.58151370051812E-07	3.590 (b)	1.713 (a)	1.280 (a)	1.446 (a)
Bos taurus aldehyde dehydrogenase 8 family, member A1 (ALDH8A1), mRNA. [Source:RefSeq mRNA;Acc:NM_001075626]	ALDH8A1	0.0192200813977662	0.382 (ab)	0.489 (b)	0.447 (ab)	0.311 (a)
aldehyde dehydrogenase 9 family, member A1 [Source:HGNC Symbol;Acc:412]	ALDH9A1	0.00295199293752149	114.053 (b)	105.378 (b)	88.934 (b)	22.097 (a)
alpha-methylacyl-CoA racemase [Source:HGNC Symbol;Acc:451]	AMACR	0.0000098943536941955	3.601 (ab)	7.618 (b)	19.981 (c)	0.514 (a)
Bos taurus apolipoprotein A-I (APOA1), mRNA. [Source:RefSeq mRNA;Acc:NM_174242]	APOA1	0.000651933425707203	148,661 (b)	24,770 (a)	14,327 (a)	0,290 (a)
Bos taurus apolipoprotein A-II (APOA2), mRNA. [Source:RefSeq mRNA;Acc:NM_001045916]	APOA2	0.000300530427512268	0,909 (ab)	1,180 (bc)	1,580 (c)	0,483 (a)
Bos taurus apolipoprotein C-III (APOC3), mRNA. [Source:RefSeq mRNA;Acc:NM_001001175]	APOC3	0.0000893700007039826	0,696 (c)	0,481 (b)	0,464 (b)	0,195 (a)
Bos taurus apolipoprotein E (APOE), mRNA. [Source:RefSeq mRNA;Acc:NM_173991]	APOE	0.0211665832826981	8,052 (b)	5,346 (b)	3,385 (ab)	0,226 (a)
Bos taurus apolipoprotein O-like (APOOL), mRNA. [Source:RefSeq mRNA;Acc:NM_001035031]	APOL	3.53434151226547E-09	19,040 (b)	24,258 (c)	28,388 (d)	0,319 (a)
Bos taurus apolipoprotein L, 3 (APOL3), mRNA. [Source:RefSeq mRNA;Acc:NM_001100297]	APOL3	0.0130765887821114	2,554 (b)	0,885 (ab)	1,696 (ab)	0,188 (a)
Bos taurus apolipoprotein M (APOM), mRNA. [Source:RefSeq mRNA;Acc:NM_001034257]	APOM	1.31184220221959E-07	25,933 (b)	36,853 (c)	22,841 (b)	4,478 (a)
Bos taurus apolipoprotein O (APOO), mRNA. [Source:RefSeq mRNA;Acc:NM_001075639]	APOO	9.1824813446748E-10	29,635 (a)	30,490 (a)	37,020 (a)	272,203 (b)
bile acid CoA: amino acid N-acyltransferase (glycine N-choloyltransferase) [Source:HGNC Symbol;Acc:932]	BAAT	4.1636048366212E-08	0.419 (a)	0.515 (a)	0.453 (a)	3.632 (b)
Bos taurus butyrylcholinesterase (BCHE), mRNA. [Source:RefSeq mRNA;Acc:NM_001076906]	BCHE	0.00100215591567803	0.423 (b)	0.469 (b)	0.408 (b)	0.205 (a)
Bos taurus 3-hydroxybutyrate dehydrogenase, type 1 (BDH1), mRNA. [Source:RefSeq mRNA;Acc:NM_001034600]	BDH1	0.0092903961534301	0.437 (ab)	0.517 (b)	0.448 (b)	0.265 (a)
3-hydroxybutyrate dehydrogenase, type 2 [Source:HGNC Symbol;Acc:32389]	BDH2	5.40999032564899E-09	61.492 (b)	73.707 (c)	83.065 (c)	0.979 (a)
Bos taurus C2 calcium-dependent domain containing 2 (C2CD2), mRNA. [Source:RefSeq mRNA;Acc:NM_001192676]	C2CD2	0.122772839552487	1.344 (a)	0.688 (a)	0.725 (a)	0.564 (a)
Bos taurus C2CD2-like (C2CD2L), mRNA. [Source:RefSeq mRNA;Acc:NM_001105358]	C2CD2L	0.0000561109529568876	27.286 (a)	28.942 (a)	53.207 (b)	80.768 (c)
Bos taurus C2 calcium-dependent domain containing 4B (C2CD4B), mRNA. [Source:RefSeq mRNA;Acc:NM_001046307]	C2CD4A	6.12406555615391E-06	1.803 (a)	2.547 (a)	0.804 (a)	16.241 (b)
C2 calcium-dependent domain containing 4C [Source:HGNC Symbol;Acc:29417]	C2CD4C	0.0023353467857282	0.427 (b)	0.500 (b)	0.445 (b)	0.244 (a)
C2 calcium-dependent domain containing 5 [Source:HGNC Symbol;Acc:29062]	C2CD5	2.17691035854093E-07	5.323 (a)	4.892 (a)	5.163 (a)	10.340 (b)
PREDICTED: Bos taurus solute carrier family 7 (cationic amino acid transporter, y+ system), member 2 (SLC7A2), transcript variant X3, mRNA	CAT2	1.1742409789251E-07	13.640 (b)	2.484 (a)	2.556 (a)	36.006 (c)
Bos taurus CD36 molecule (thrombospondin receptor) (CD36), transcript variant 1, mRNA	CD36	0.027112597705896	10.706 (ab)	16.700 (b)	9.292 (ab)	2.216 (a)
CDP-diacylglycerol synthase (phosphatidate cytidylyltransferase) 1 [Source:HGNC Symbol;Acc:1800]	CDS1	1.70192822637642E-10	0.396 (a)	0.528 (a)	0.443 (a)	8.190 (b)
Bos taurus CDP-diacylglycerol synthase (phosphatidate cytidylyltransferase) 2 (CDS2), mRNA. [Source:RefSeq mRNA;Acc:NM_001078046]	CDS2	1.51821001804706E-07	26.549 (b)	34.784 (b)	45.038 (c)	0.853 (a)
choline/ethanolamine phosphotransferase 1 [Source:HGNC Symbol;Acc:24289]	CEPT1	4.73550371225225E-07	21.606 (a)	17.771 (a)	24.919 (a)	88.426 (b)
ceramide kinase [Source:HGNC Symbol;Acc:19256]	CERK	0.176618482081511	0.516 (a)	0.663 (a)	0.497 (a)	0.400 (a)
ceramide kinase-like [Source:HGNC Symbol;Acc:21699]	CERKL	6.05454126930793E-07	0.382 (a)	0.440 (a)	0.424 (a)	11.853 (b)
Bos taurus ceramide synthase 2 (CERS2), mRNA. [Source:RefSeq mRNA;Acc:NM_001034667]	CERS2	1.18781653893461E-06	78.403 (a)	62.515 (a)	62.705 (a)	219.531 (b)
Bos taurus ceramide synthase 4 (CERS4), mRNA. [Source:RefSeq mRNA;Acc:NM_001015520]	CERS4	0.0257053354445918	0.628 (ab)	0.453 (a)	0.430 (a)	2.828 (b)
Bos taurus cholesterol 25-hydroxylase (CH25H), mRNA. [Source:RefSeq mRNA;Acc:NM_001075243]	CH25H	5.38856331756375E-06	59.184 (b)	4.412 (a)	14.248 (a)	0.998 (a)
choline dehydrogenase [Source:HGNC Symbol;Acc:24288]	CHDH	2.17691035854093E-07	0.431 (a)	0.527 (a)	0.491 (a)	1.440 (b)
Bos taurus calcium homeostasis endoplasmic reticulum protein (CHERP), mRNA. [Source:RefSeq mRNA;Acc:NM_001109798]	CHERP	1.34958346906296E-06	8.753 (a)	6.469 (a)	8.209 (a)	63.811 (b)
choline kinase alpha [Source:HGNC Symbol;Acc:1937]	CHKA	0.0105609428680964	0.935 (a)	1.996 (ab)	2.543 (ab)	3.606 (b)
Bos taurus choline phosphotransferase 1 (CHPT1), mRNA. [Source:RefSeq mRNA;Acc:NM_001075507]	CHPT1	0.00200658561985428	13.853 (bc)	9.197 (ab)	16.074 (c)	8.567 (a)
Bos taurus carbohydrate (keratan sulfate Gal-6) sulfotransferase 1 (CHST1), mRNA. [Source:RefSeq mRNA;Acc:NM_001083648]	CHST1	1.03872818595072E-11	24.455 (b)	0.932 (a)	0.491 (a)	0.337 (a)
Bos taurus carbohydrate sulfotransferase 10 (CHST10), mRNA. [Source:RefSeq mRNA;Acc:NM_001098011]	CHST10	0.000770680493703552	29.944 (a)	26.896 (a)	61.359 (b)	51.334 (b)
carbohydrate (chondroitin 4) sulfotransferase 11 [Source:HGNC Symbol;Acc:17422]	CHST11	2.10607607469902E-08	0.493 (a)	1.528 (b)	4.690 (c)	1.092 (ab)
carbohydrate (chondroitin 4) sulfotransferase 12 [Source:HGNC Symbol;Acc:17423]	CHST12	5.40999032564899E-09	5.876 (a)	4.698 (a)	6.978 (a)	41.912 (b)
Bos taurus carbohydrate (N-acetylgalactosamine 4-0) sulfotransferase 14 (CHST14), mRNA. [Source:RefSeq mRNA;Acc:NM_001098012]	CHST14	8.21179180545074E-07	35.394 (b)	29.793 (b)	57.554 (c)	6.893 (a)
carbohydrate (N-acetylgalactosamine 4-sulfate 6-O) sulfotransferase 15 [Source:HGNC Symbol;Acc:18137]	CHST15	0.00538229344823673	0.629 (b)	0.530 (b)	0.642 (b)	0.235 (a)
carbohydrate (N-acetylglucosamine-6-O) sulfotransferase 2 [Source:HGNC Symbol;Acc:1970]	CHST2	4.24139582032269E-10	4.654 (c)	1.231 (b)	0.648 (a)	0.188 (a)
Bos taurus carbohydrate (N-acetylglucosamine 6-O) sulfotransferase 4 (CHST4), mRNA. [Source:RefSeq mRNA;Acc:NM_001076145]	CHST4	0.0000161122782672839	0.432 (a)	0.532 (a)	0.493 (a)	0.788 (b)
carbohydrate (N-acetylglucosamine 6-O) sulfotransferase 7 [Source:HGNC Symbol;Acc:13817]	CHST7	3.96110169924861E-07	60.023 (c)	10.341 (ab)	17.719 (b)	1.864 (a)
Bos taurus carbohydrate (N-acetylgalactosamine 4-0) sulfotransferase 8 (CHST8), mRNA. [Source:RefSeq mRNA;Acc:NM_001145992]	CHST8	0.000536903445942358	1.124 (a)	12.063 (ab)	25.226 (b)	0.318 (a)
Bos taurus carbohydrate (N-acetylgalactosamine 4-0) sulfotransferase 9 (CHST9), mRNA. [Source:RefSeq mRNA;Acc:NM_001075879]	CHST9	0.00179294153864965	0.412 (b)	0.499 (b)	0.443 (b)	0.207 (a)
Bos taurus palmitoyl-protein thioesterase 1 (PPT1), mRNA. [Source:RefSeq mRNA;Acc:NM_174154]	CLN1	0.0000011279668828208	78.447 (b)	136.866 (c)	149.318 (c)	10.776 (a)
Bos taurus catechol-O-methyltransferase (COMT), mRNA. [Source:RefSeq mRNA;Acc:NM_001102317]	COMT	0.00280878371991245	1.310 (b)	0.651 (a)	0.539 (a)	0.453 (a)
Bos taurus catechol-O-methyltransferase domain containing 1 (COMTD1), mRNA. [Source:RefSeq mRNA;Acc:NM_001105368]	COMTD1	0.0000887487170174306	23.595 (b)	22.218 (b)	33.662 (b)	3.342 (a)
Uncharacterized protein [Source:UniProtKB/TrEMBL;Acc:E1BKY3]	CPT1A	0.0000158797109531168	7.271 (b)	2.564 (a)	1.018 (a)	5.824 (b)
Bos taurus carnitine palmitoyltransferase 1B (muscle) (CPT1B), mRNA. [Source:RefSeq mRNA;Acc:NM_001034349]	CPT1B	0.0000229765239038355	0.585 (b)	0.748 (c)	0.516 (b)	0.345 (a)
carnitine palmitoyltransferase 1C [Source:HGNC Symbol;Acc:18540]	CPT1C	0.000134724633528862	1.692 (b)	0.609 (a)	0.791 (a)	2.425 (b)
Bos taurus cardiolipin synthase 1 (CRLS1), mRNA. [Source:RefSeq mRNA;Acc:NM_001098951]	CRLS1	1.47383608859832E-07	4.316 (a)	5.167 (a)	5.537 (a)	11.796 (b)
Bos taurus citrate synthase (CS), mRNA. [Source:RefSeq mRNA;Acc:NM_001044721]	CS	2.24777705905594E-09	128,891 (a)	120,611 (a)	130,700 (a)	808,389 (b)
Bos taurus cytochrome P450, family 11, subfamily A, polypeptide 1 (CYP11A1), mRNA. [Source:RefSeq mRNA;Acc:NM_176644]	CYP11A1	0.127368986969019	36.832 (a)	6.492 (a)	9.649 (a)	0.213 (a)
Bos taurus cytochrome P450, subfamily XVII (CYP17A1), mRNA. [Source:RefSeq mRNA;Acc:NM_174304]	CYP17A1	0.000450674292322258	3.829 (b)	0.536 (a)	0.445 (a)	0.213 (a)
Bos taurus cytochrome P450, family 19, subfamily A, polypeptide 1 (CYP19A1), mRNA. [Source:RefSeq mRNA;Acc:NM_174305]	CYP19A1	0.0396064963455842	0.618 (a)	7.888 (a)	10.995 (a)	0.219 (a)
Uncharacterized protein [Source:UniProtKB/TrEMBL;Acc:F1MM10]	CYP1A1	0.00316378023132131	0.435 (b)	0.510 (b)	0.480 (b)	0.242 (a)
Bos taurus cytochrome P450, family 1, subfamily A, polypeptide 2 (CYP1A2), mRNA. [Source:RefSeq mRNA;Acc:NM_001099364]	CYP1A2	0.0796799165917097	0.703 (a)	0.562 (a)	0.585 (a)	0.262 (a)
Bos taurus cytochrome P450, family 1, subfamily B, polypeptide 1 (CYP1B1), mRNA. [Source:RefSeq mRNA;Acc:NM_001192294]	CYP1B1	0.000206838199076847	0.654 (b)	0.538 (b)	0.468 (b)	0.210 (a)
Bos taurus cytochrome P450, family 20, subfamily A, polypeptide 1 (CYP20A1), mRNA. [Source:RefSeq mRNA;Acc:NM_001015644]	CYP20A1	0.0000400656173086073	43.225 (c)	28.807 (b)	34.729 (b)	20.416 (a)
Bos taurus cytochrome P450, family 26, subfamily A, polypeptide 1 (CYP26A1), transcript variant 1, mRNA. [Source:RefSeq mRNA;Acc:NM_001101185]	CYP26A1	4.21332069262585E-10	0.425 (a)	0.492 (a)	0.438 (a)	8.945 (b)
Bos taurus cytochrome P450, family 26, subfamily B, polypeptide 1 (CYP26B1), mRNA. [Source:RefSeq mRNA;Acc:NM_001192793]	CYP26B1	0.000537724697476098	0.428 (b)	0.499 (b)	0.458 (b)	0.205 (a)
Bos taurus cytochrome P450, family 27, subfamily A, polypeptide 1 (CYP27A1), mRNA. [Source:RefSeq mRNA;Acc:NM_001083413]	CYP27A1	0.0000113643973909451	88.352 (c)	40.198 (b)	25.839 (ab)	0.844 (a)
Bos taurus cytochrome P450, family 27, subfamily B, polypeptide 1 (CYP27B1), mRNA. [Source:RefSeq mRNA;Acc:NM_001192284]	CYP27B1	1.1742409789251E-07	0.496 (a)	0.771 (a)	0.737 (a)	3.151 (b)
cytochrome P450, family 27, subfamily C, polypeptide 1 [Source:HGNC Symbol;Acc:33480]	CYP27C1	0.00779514350242182	0.387 (ab)	0.481 (b)	0.417 (b)	0.215 (a)
Bos taurus cytochrome P450, family 2, subfamily C, polypeptide 18 (CYP2C18), mRNA. [Source:RefSeq mRNA;Acc:NM_001076051]	CYP2C18	0.000542855492375621	0.523 (b)	0.629 (b)	0.616 (b)	0.240 (a)
Bos taurus cytochrome P450, family 2, subfamily C, polypeptide 19 (CYP2C19), mRNA. [Source:RefSeq mRNA;Acc:NM_001109792]	CYP2C19	0.00124820845370377	0.480 (b)	0.473 (b)	0.433 (b)	0.188 (a)
Bos taurus cytochrome P450, family 2, subfamily C, polypeptide 87 (CYP2C87), mRNA. [Source:RefSeq mRNA;Acc:NM_001076427]	CYP2C87	2.12941443374335E-07	1.390 (b)	5.019 (c)	4.664 (c)	0.214 (a)
Bos taurus cytochrome P450, family 2, subfamily E, polypeptide 1 (CYP2E1), mRNA. [Source:RefSeq mRNA;Acc:NM_174530]	CYP2E1	0.00684444053334447	0.459 (ab)	0.561 (b)	0.537 (b)	0.247 (a)
cytochrome P450, family 2, subfamily F, polypeptide 1 [Source:HGNC Symbol;Acc:2632]	CYP2F1	3.37102601761459E-07	0.785 (b)	0.864 (b)	1.370 (c)	0.493 (a)
Bos taurus cytochrome P450, family 2, subfamily R, polypeptide 1 (CYP2R1), mRNA. [Source:RefSeq mRNA;Acc:NM_001076267]	CYP2R1	7.10466786977321E-06	1.510 (b)	0.485 (a)	0.385 (a)	3.228 (c)
cytochrome P450, family 2, subfamily U, polypeptide 1 [Source:HGNC Symbol;Acc:20582]	CYP2U1	1.5145544635809E-09	5.153 (a)	15.287 (b)	29.643 (c)	1.754 (a)
cytochrome P450, family 2, subfamily W, polypeptide 1 [Source:HGNC Symbol;Acc:20243]	CYP2W1	0.0000034204925250283	0.627 (b)	0.695 (bc)	0.793 (c)	0.284 (a)
Bos taurus cytochrome P450, family 3, subfamily A, polypeptide 5 (CYP3A5), mRNA. [Source:RefSeq mRNA;Acc:NM_001075888]	CYP3A5	0.000442905479887204	0.387 (a)	0.478 (a)	0.372 (a)	0.813 (b)
Bos taurus cytochrome P450, family 46, subfamily A, polypeptide 1 (CYP46A1), mRNA	CYP46A1	0.179138098908119	0.381 (a)	0.425 (a)	0.393 (a)	0.258 (a)
Bos taurus cytochrome P450, family 4, subfamily A, polypeptide 22 (CYP4A22), mRNA. [Source:RefSeq mRNA;Acc:NM_001098990]	CYP4A22	0.00441243348102637	0.402 (b)	0.463 (b)	0.412 (b)	0.216 (a)
Bos taurus cytochrome P450, family 4, subfamily B, polypeptide 1 (CYP4B1), mRNA. [Source:RefSeq mRNA;Acc:NM_001076202]	CYP4B1	0.43013455775667	0.752 (a)	0.740 (a)	0.820 (a)	0.883 (a)
Bos taurus cytochrome P450, family 4, subfamily F, polypeptide 2 (CYP4F2), mRNA. [Source:RefSeq mRNA;Acc:NM_001075322]	CYP4F2	0.0177172488063722	1.150 (ab)	4.834 (b)	1.006 (a)	0.236 (a)
cytochrome P450, family 4, subfamily F, polypeptide 22 [Source:HGNC Symbol;Acc:26820]	CYP4F22	0.000259098452240412	0.443 (b)	0.514 (b)	0.430 (b)	0.214 (a)
Bos taurus cytochrome P450, family 4, subfamily F, polypeptide 3 (CYP4F3), mRNA. [Source:RefSeq mRNA;Acc:NM_001046391]	CYP4F3	1.95424292866098E-06	0.604 (b)	0.602 (b)	0.551 (b)	0.301 (a)
cytochrome P450, family 4, subfamily V, polypeptide 2 [Source:HGNC Symbol;Acc:23198]	CYP4V2	5.66811497129632E-06	13.110 (b)	10.400 (b)	9.712 (b)	0.353 (a)
cytochrome P450, family 4, subfamily X, polypeptide 1 [Source:HGNC Symbol;Acc:20244]	CYP4X1	0.00230958968930909	0.370 (ab)	0.461 (b)	0.458 (b)	0.245 (a)
Bos taurus cytochrome P450, family 51, subfamily A, polypeptide 1 (CYP51A1), mRNA. [Source:RefSeq mRNA;Acc:NM_001025319]	CYP51A1	0.000919260495217832	13.315 (bc)	10.369 (ab)	18.628 (c)	3.697 (a)
Bos taurus cytochrome P450, family 7, subfamily A, polypeptide 1 (CYP7A1), mRNA. [Source:RefSeq mRNA;Acc:NM_001205677]	CYP7A1	1.51941379419839E-06	6.906 (c)	5.696 (b)	4.836 (b)	2.125 (a)
cytochrome P450, family 7, subfamily B, polypeptide 1 [Source:HGNC Symbol;Acc:2652]	CYP7B1	8.71415312107136E-08	1.116 (b)	0.452 (a)	0.420 (a)	0.354 (a)
Bos taurus diacylglycerol lipase, beta (DAGLB), mRNA. [Source:RefSeq mRNA;Acc:NM_001083487]	DAGLB	0.000116030558354194	0.788 (b)	0.850 (b)	0.763 (b)	0.425 (a)
Bos taurus 2,4-dienoyl CoA reductase 1, mitochondrial (DECR1), mRNA. [Source:RefSeq mRNA;Acc:NM_001075423]	DECR1	0.000694135627327274	3.430 (ab)	5.695 (b)	4.858 (b)	1.064 (a)
Bos taurus 2,4-dienoyl CoA reductase 2, peroxisomal (DECR2), mRNA. [Source:RefSeq mRNA;Acc:NM_001078122]	DECR2	0.0000228092760762452	11.750 (b)	7.190 (a)	7.697 (ab)	19.219 (c)
Bos taurus diacylglycerol O-acyltransferase 2 (DGAT2), mRNA. [Source:RefSeq mRNA;Acc:NM_205793]	DGAT2	0.0000747913811992904	3.302 (a)	1.112 (a)	2.710 (a)	10.198 (b)
Bos taurus diacylglycerol O-acyltransferase 2-like 6 (DGAT2L6), mRNA. [Source:RefSeq mRNA;Acc:NM_001101861]	DGAT2L6	0.000293367753631945	0.675 (a)	0.915 (b)	0.865 (b)	0.553 (a)
Bos taurus diacylglycerol kinase, alpha 80kDa (DGKA), mRNA. [Source:RefSeq mRNA;Acc:NM_001077860]	DGKA	0.000066547975828475	3.937 (b)	4.225 (b)	5.003 (b)	1.672 (a)
diacylglycerol kinase, beta 90kDa [Source:HGNC Symbol;Acc:2850]	DGKB	0.0341090544072187	0.396 (ab)	0.550 (b)	0.434 (ab)	0.303 (a)
diacylglycerol kinase, epsilon 64kDa [Source:HGNC Symbol;Acc:2852]	DGKE	1.33539641428675E-06	8.133 (a)	12.937 (b)	22.806 (c)	10.374 (ab)
diacylglycerol kinase, eta [Source:HGNC Symbol;Acc:2854]	DGKH	0.000728149648095001	0.749 (a)	1.911 (b)	1.857 (b)	1.501 (b)
diacylglycerol kinase, iota [Source:HGNC Symbol;Acc:2855]	DGKI	5.40999032564899E-09	0.690 (a)	0.524 (a)	0.436 (a)	2.193 (b)
diacylglycerol kinase, zeta [Source:HGNC Symbol;Acc:2857]	DGKZ	3.54863799675736E-07	0.524 (a)	0.606 (a)	0.559 (a)	1.391 (b)
Bos taurus emopamil binding protein-like (EBPL), mRNA. [Source:RefSeq mRNA;Acc:NM_001205739]	EBPL	8.39999600933509E-09	7.591 (a)	5.909 (a)	9.393 (a)	83.448 (b)
Bos taurus ELOVL fatty acid elongase 3 (ELOVL3), mRNA. [Source:RefSeq mRNA;Acc:NM_001192306]	ELOVL3	1.023771409063E-13	4.105 (b)	1.896 (a)	1.699 (a)	25.708 (c)
Bos taurus ELOVL fatty acid elongase 4 (ELOVL4), mRNA. [Source:RefSeq mRNA;Acc:NM_001099050]	ELOVL4	4.1636048366212E-08	1.491 (a)	0.780 (a)	0.710 (a)	138.469 (b)
Bos taurus ELOVL fatty acid elongase 5 (ELOVL5), mRNA. [Source:RefSeq mRNA;Acc:NM_001046597]	ELOVL5	4.1636048366212E-08	0.626 (a)	0.866 (a)	0.789 (a)	2.501 (b)
Bos taurus ELOVL fatty acid elongase 7 (ELOVL7), mRNA. [Source:RefSeq mRNA;Acc:NM_001078042]	ELOVL7	1.92631270602952E-06	0.552 (a)	0.553 (a)	0.489 (a)	2.422 (b)
Bos taurus ethanolaminephosphotransferase 1 (CDP-ethanolamine-specific) (EPT1), mRNA. [Source:RefSeq mRNA;Acc:NM_001075257]	EPT1	1.91260686565611E-07	0.695 (a)	0.819 (a)	0.694 (a)	3.339 (b)
estrogen receptor [Source:RefSeq peptide;Acc:NP_001001443]	ESR1	0.000150311050901595	0.423 (b)	0.561 (b)	0.438 (b)	0.213 (a)
Bos taurus estrogen receptor 2 (ER beta) (ESR2), mRNA. [Source:RefSeq mRNA;Acc:NM_174051]	ESR2	0.0000320235236966566	0.698 (a)	3.174 (b)	4.255 (b)	0.824 (a)
epithelial splicing regulatory protein 1 [Source:HGNC Symbol;Acc:25966]	ESRP1	4.86018188587094E-09	0.552 (a)	0.490 (a)	0.884 (a)	320.468 (b)
epithelial splicing regulatory protein 2 [Source:HGNC Symbol;Acc:26152]	ESRP2	2.00020180386707E-06	0.378 (a)	0.446 (a)	0.428 (a)	1.119 (b)
estrogen-related receptor beta [Source:HGNC Symbol;Acc:3473]	ESRRB	3.44913332439423E-07	0.377 (a)	0.489 (a)	0.463 (a)	0.988 (b)
estrogen-related receptor gamma [Source:HGNC Symbol;Acc:3474]	ESRRG	7.00571501814932E-07	0.515 (a)	0.551 (a)	0.447 (a)	7.655 (b)
ethanolamine kinase 2 [Source:HGNC Symbol;Acc:25575]	ETNK2	0.00729797872402136	0.640 (a)	1.000 (ab)	1.511 (b)	0.342 (a)
Bos taurus fatty acid binding protein 1, liver (FABP1), mRNA. [Source:RefSeq mRNA;Acc:NM_175817]	FABP1	0.000312332790137239	0.392 (b)	0.495 (b)	0.452 (b)	0.212 (a)
fatty acid binding protein 12 [Source:HGNC Symbol;Acc:34524]	FABP12	0.00232638842313647	0.469 (b)	0.528 (b)	0.483 (b)	0.226 (a)
fatty acid binding protein 2, intestinal [Source:HGNC Symbol;Acc:3556]	FABP2	0.000232701780100746	0.394 (b)	0.481 (b)	0.428 (b)	0.207 (a)
Bos taurus fatty acid binding protein 3, muscle and heart (mammary-derived growth inhibitor) (FABP3), mRNA. [Source:RefSeq mRNA;Acc:NM_174313]	FABP3	6.66461025093868E-07	8.247 (a)	9.355 (a)	23.999 (a)	136.487 (b)
Bos taurus fatty acid binding protein 4, adipocyte (FABP4), mRNA. [Source:RefSeq mRNA;Acc:NM_174314]	FABP4	0.315159896805082	1.030 (a)	2.719 (a)	0.883 (a)	0.211 (a)
Bos taurus fatty acid binding protein 5 (psoriasis-associated) (FABP5), mRNA	FABP5	1.45881628059373E-08	3.217 (a)	1.638 (a)	1.285 (a)	66.369 (b)
Bos taurus fatty acid binding protein 6, ileal (FABP6), mRNA. [Source:RefSeq mRNA;Acc:NM_001075675]	FABP6	0.00591891979593781	0.480 (b)	0.529 (b)	0.457 (b)	0.265 (a)
Bos taurus fatty acid binding protein 7, brain (FABP7), mRNA. [Source:RefSeq mRNA;Acc:NM_001078162]	FABP7	2.87045228316726E-07	2.972 (b)	0.627 (a)	0.497 (a)	0.454 (a)
Bos taurus fatty acid binding protein 9, testis (FABP9), mRNA. [Source:RefSeq mRNA;Acc:NM_001192410]	FABP9	0.000101133095971225	0.459 (b)	0.555 (b)	0.437 (b)	0.219 (a)
fatty acid desaturase 1 [Source:HGNC Symbol;Acc:3574]	FADS1	0.000340095313929856	0.548 (b)	0.662 (b)	0.713 (b)	0.281 (a)
Bos taurus fatty acid desaturase 2 (FADS2), mRNA. [Source:RefSeq mRNA;Acc:NM_001083444]	FADS2	0.0000288192053463212	38.153 (b)	23.211 (ab)	67.847 (c)	0.931 (a)
Bos taurus fatty acid desaturase 3 (FADS3), mRNA. [Source:RefSeq mRNA;Acc:NM_001083691]	FADS3	0.0000025972389200407	9.507 (a)	4.957 (a)	1.355 (a)	35.763 (b)
Bos taurus fatty acid desaturase domain family, member 6 (FADS6), mRNA. [Source:RefSeq mRNA;Acc:NM_001081722]	FADS6	0.293340950268673	1.740 (a)	1.297 (a)	1.550 (a)	1.187 (a)
Bos taurus fatty acyl CoA reductase 1 (FAR1), mRNA. [Source:RefSeq mRNA;Acc:NM_001099032]	FAR1	3.92777784265921E-10	3.363 (a)	4.105 (ab)	5.557 (b)	18.319 (c)
Bos taurus fatty acyl CoA reductase 2 (FAR2), mRNA. [Source:RefSeq mRNA;Acc:NM_001076022]	FAR2	0.00293654515324182	0.824 (b)	0.653 (b)	0.794 (b)	0.265 (a)
Bos taurus Fas (TNF receptor superfamily, member 6) (FAS), mRNA. [Source:RefSeq mRNA;Acc:NM_174662]	FAS	9.54293590859392E-07	1.829 (a)	5.589 (b)	11.743 (c)	0.774 (a)
Fas ligand (TNF superfamily, member 6) [Source:HGNC Symbol;Acc:11936]	FASLG	0.388555297548868	1.187 (a)	0.713 (a)	0.835 (a)	0.987 (a)
fatty acid synthase [Source:HGNC Symbol;Acc:3594]	FASN	0.238005716911431	3.656 (a)	2.873 (a)	5.059 (a)	1.019 (a)
Fas-activated serine/threonine kinase [Source:HGNC Symbol;Acc:24676]	FASTK	0.379159908116916	1.691 (a)	1.563 (a)	1.732 (a)	0.601 (a)
Bos taurus FAST kinase domains 2 (FASTKD2), mRNA. [Source:RefSeq mRNA;Acc:NM_001102117]	FASTKD2	0.000154706098272797	5.295 (a)	6.084 (a)	8.110 (a)	14.920 (b)
Bos taurus glucose-6-phosphatase, catalytic subunit (G6PC), mRNA. [Source:RefSeq mRNA;Acc:NM_001076124]	G6PC	0.0175912248079479	0.484 (ab)	0.713 (b)	0.448 (ab)	0.249 (a)
Bos taurus glucose 6 phosphatase, catalytic, 3 (G6PC3), mRNA. [Source:RefSeq mRNA;Acc:NM_183364]	G6PC3	0.000280937898770971	66.829 (b)	60.227 (b)	84.695 (b)	14.478 (a)
Bos taurus gap junction protein, alpha 1, 43kDa (GJA1), mRNA. [Source:RefSeq mRNA;Acc:NM_174068]	GJA1	5.81504162030737E-06	272,764 (b)	667,534 (c)	709,514 (c)	7,815 (a)
Bos taurus glycerol kinase (GK), mRNA. [Source:RefSeq mRNA;Acc:NM_001075236]	GK	0.00242326008757562	0.982 (a)	1.124 (a)	0.779 (a)	1.855 (b)
Bos taurus glycerol kinase 2 (GK2), mRNA. [Source:RefSeq mRNA;Acc:NM_001256551]	GK2	0.0000461274698920318	0.552 (a)	0.720 (a)	0.522 (a)	1.432 (b)
Bos taurus glycerol kinase 5 (putative) (GK5), mRNA. [Source:RefSeq mRNA;Acc:NM_001035473]	GK5	0.00308675349155134	0.741 (ab)	0.865 (bc)	0.622 (a)	1.013 (c)
Bos taurus glycosylphosphatidylinositol anchor attachment protein 1 homolog (yeast) (GPAA1), mRNA. [Source:RefSeq mRNA;Acc:NM_001024529]	GPAA1	0.0000098943536941955	153.664 (c)	106.995 (b)	170.747 (c)	34.314 (a)
glycerol-3-phosphate acyltransferase, mitochondrial [Source:HGNC Symbol;Acc:24865]	GPAM	4.89932860555388E-07	6.568 (c)	5.836 (bc)	4.956 (b)	0.273 (a)
glycerol-3-phosphate acyltransferase 2, mitochondrial [Source:HGNC Symbol;Acc:27168]	GPAT2	2.17691035854093E-07	1.161 (a)	0.848 (a)	0.919 (a)	30.869 (b)
Bos taurus glycerol-3-phosphate dehydrogenase 1 (soluble) (GPD1), mRNA. [Source:RefSeq mRNA;Acc:NM_001035354]	GPD1	7.65616851873164E-06	4.731 (b)	8.089 (c)	5.774 (b)	0.522 (a)
Bos taurus glycerol-3-phosphate dehydrogenase 1-like (GPD1L), mRNA. [Source:RefSeq mRNA;Acc:NM_001100363]	GPD1L	1.27713315612295E-09	1.142 (a)	1.027 (a)	0.992 (a)	7.112 (b)
glycosylphosphatidylinositol specific phospholipase D1 [Source:HGNC Symbol;Acc:4459]	GPLD1	1.0122903283124E-12	0.823 (a)	0.504 (a)	0.505 (a)	13.880 (b)
Bos taurus glutathione peroxidase 1 (GPX1), mRNA	GPX1	8.52529385271231E-07	333.816 (a)	1332 (b)	1473 (b)	27.717 (a)
Bos taurus glutathione peroxidase 2 (gastrointestinal) (GPX2), mRNA. [Source:RefSeq mRNA;Acc:NM_001163139]	GPX2	0.00386054003591129	0.407 (b)	0.483 (b)	0.400 (b)	0.225 (a)
glutathione peroxidase 3 precursor [Source:RefSeq peptide;Acc:NP_776502]	GPX3	0.000575202291964913	3.320 (a)	10.894 (b)	13.523 (b)	0.259 (a)
glutathione peroxidase 4 [Source:HGNC Symbol;Acc:4556]	GPX4	0.000323997387502399	0.435 (b)	0.457 (b)	0.465 (b)	0.198 (a)
glutathione peroxidase 5 (epididymal androgen-related protein) [Source:HGNC Symbol;Acc:4557]	GPX5	8.22256626942525E-06	0.447 (b)	0.549 (c)	0.529 (bc)	0.260 (a)
Bos taurus glutathione peroxidase 6 (olfactory) (GPX6), mRNA. [Source:RefSeq mRNA;Acc:NM_001163142]	GPX6	0.000719186334915955	0.409 (a)	0.780 (b)	0.466 (a)	0.197 (a)
Bos taurus glutathione peroxidase 7 (GPX7), mRNA. [Source:RefSeq mRNA;Acc:NM_001101113]	GPX7	1.29978748723588E-06	25.301 (b)	21.484 (b)	24.295 (b)	1.770 (a)
Bos taurus glutathione peroxidase 8 (putative) (GPX8), mRNA. [Source:RefSeq mRNA;Acc:NM_001046088]	GPX8	2.67591163845511E-07	85.129 (c)	67.708 (b)	54.196 (b)	9.614 (a)
glutathione S-transferase C-terminal domain-containing protein [Source:RefSeq peptide;Acc:NP_001092505]	GSTCD	0.0218297220486576	0.372 (a)	0.504 (ab)	0.599 (b)	0.365 (a)
Bos taurus hydroxyacyl-CoA dehydrogenase/3-ketoacyl-CoA thiolase/enoyl-CoA hydratase (trifunctional protein), beta subunit (HADHB), mRNA. [Source:RefSeq mRNA;Acc:NM_174336]	HADHB	0.00414410406911766	25.899 (a)	31.118 (a)	29.040 (a)	53.449 (b)
Bos taurus 3-hydroxymethyl-3-methylglutaryl-CoA lyase (HMGCL), mRNA. [Source:RefSeq mRNA;Acc:NM_001075132]	HMGCL	0.0000125385358486569	9.920 (b)	9.263 (b)	11.605 (b)	2.727 (a)
Bos taurus 3-hydroxy-3-methylglutaryl-CoA reductase (HMGCR), mRNA. [Source:RefSeq mRNA;Acc:NM_001105613]	HMGCR	0.000102382875755811	24.585 (a)	37.009 (a)	74.856 (b)	14.654 (a)
3-hydroxy-3-methylglutaryl-CoA synthase 1 (soluble) [Source:HGNC Symbol;Acc:5007]	HMGCS1	7.17732176479511E-08	97.058 (a)	80.374 (a)	127.478 (a)	538.360 (b)
Bos taurus hydroxysteroid (11-beta) dehydrogenase 1 (HSD11B1), mRNA. [Source:RefSeq mRNA;Acc:NM_001123032]	HSD11B1	0.0000132620663915087	0.492 (b)	0.489 (b)	0.492 (b)	0.234 (a)
Bos taurus hydroxysteroid (11-beta) dehydrogenase 1-like (HSD11B1L), mRNA. [Source:RefSeq mRNA;Acc:NM_206969]	HSD11B1L	0.00930891534401993	1.830 (ab)	1.596 (ab)	2.357 (b)	0.785 (a)
Bos taurus hydroxysteroid (11-beta) dehydrogenase 2 (HSD11B2), mRNA. [Source:RefSeq mRNA;Acc:NM_174642]	HSD11B2	8.33151435496418E-09	2.883 (a)	1.076 (a)	0.776 (a)	165.683 (b)
Bos taurus hydroxysteroid (17-beta) dehydrogenase 1 (HSD17B1), mRNA. [Source:RefSeq mRNA;Acc:NM_001102365]	HSD17B1	0.0311741828333508	10.529 (a)	47.511 (ab)	154.507 (b)	1.189 (a)
Bos taurus hydroxysteroid (17-beta) dehydrogenase 11 (HSD17B11), mRNA. [Source:RefSeq mRNA;Acc:NM_001046286]	HSD17B11	0.000130831350208406	50.437 (bc)	66.054 (c)	26.110 (ab)	4.362 (a)
Bos taurus hydroxysteroid (17-beta) dehydrogenase 12 (HSD17B12), mRNA. [Source:RefSeq mRNA;Acc:NM_001101307]	HSD17B12	0.0000140399592150474	5.621 (b)	2.814 (a)	3.347 (ab)	9.634 (c)
Bos taurus hydroxysteroid (17-beta) dehydrogenase 14 (HSD17B14), mRNA. [Source:RefSeq mRNA;Acc:NM_174701]	HSD17B14	0.000260333738323751	0.534 (b)	0.641 (b)	0.634 (b)	0.309 (a)
Bos taurus hydroxysteroid (17-beta) dehydrogenase 2 (HSD17B2), mRNA. [Source:RefSeq mRNA;Acc:NM_001075726]	HSD17B2	0.000982658231364903	0.416 (b)	0.510 (b)	0.451 (b)	0.209 (a)
Bos taurus hydroxysteroid (17-beta) dehydrogenase 3 (HSD17B3), mRNA. [Source:RefSeq mRNA;Acc:NM_001076439]	HSD17B3	0.0000810833068624535	0.443 (a)	0.630 (a)	0.526 (a)	1.332 (b)
Bos taurus hydroxysteroid (17-beta) dehydrogenase 6 homolog (mouse) (HSD17B6), mRNA. [Source:RefSeq mRNA;Acc:NM_001035395]	HSD17B6	0.000784398958538225	0.386 (b)	0.484 (b)	0.460 (b)	0.208 (a)
Bos taurus hydroxysteroid (17-beta) dehydrogenase 7 (HSD17B7), mRNA. [Source:RefSeq mRNA;Acc:NM_001083375]	HSD17B7	0.000149299234058226	14.748 (b)	10.971 (b)	12.518 (b)	0.417 (a)
Bos taurus hydroxy-delta-5-steroid dehydrogenase, 3 beta- and steroid delta-isomerase 1 (HSD3B1), mRNA. [Source:RefSeq mRNA;Acc:NM_174343]	HSD3B	0.00361879898472637	359.202 (b)	202.005 (ab)	275.757 (b)	1.191 (a)
Bos taurus hydroxy-delta-5-steroid dehydrogenase, 3 beta- and steroid delta-isomerase 7 (HSD3B7), mRNA. [Source:RefSeq mRNA;Acc:NM_001034696]	HSD3B7	5.09444805310384E-07	101.490 (d)	40.129 (b)	67.004 (c)	0.862 (a)
Bos taurus hydroxysteroid dehydrogenase like 1 (HSDL1), mRNA. [Source:RefSeq mRNA;Acc:NM_001098871]	HSDL1	1.96846556147733E-08	10.321 (b)	10.067 (b)	11.125 (b)	1.631 (a)
Bos taurus hydroxysteroid dehydrogenase like 2 (HSDL2), mRNA. [Source:RefSeq mRNA;Acc:NM_001104963]	HSDL2	3.14409468939622E-06	1.765 (c)	1.467 (bc)	1.346 (b)	0.428 (a)
Bos taurus lipase, hormone-sensitive (LIPE), mRNA. [Source:RefSeq mRNA;Acc:NM_001080220]	HSL	0.173175681587193	0.596 (a)	0.566 (a)	0.562 (a)	1.126 (a)
Bos taurus low density lipoprotein receptor (LDLR), mRNA. [Source:RefSeq mRNA;Acc:NM_001166530]	LDLR	0.0000116647300621859	40,028 (a)	40,262 (a)	123,889 (b)	10,221 (a)
lipase A, lysosomal acid, cholesterol esterase [Source:HGNC Symbol;Acc:6617]	LIPA	0.000404762749579119	6.900 (a)	16.062 (b)	13.276 (b)	4.229 (a)
lipase, hepatic [Source:HGNC Symbol;Acc:6619]	LIPC	0.000207832040117137	0.414 (b)	0.490 (b)	0.498 (b)	0.241 (a)
Bos taurus lysophosphatidylcholine acyltransferase 2 (LPCAT2), mRNA. [Source:RefSeq mRNA;Acc:NM_001205797]	LPCAT2	4.68446371864913E-08	1.990 (a)	0.762 (a)	0.441 (a)	15.290 (b)
Bos taurus lysophosphatidylcholine acyltransferase 3 (LPCAT3), mRNA. [Source:RefSeq mRNA;Acc:NM_001024546]	LPCAT3	0.199426907459225	1.232 (a)	0.789 (a)	0.794 (a)	1.626 (a)
Bos taurus lysophosphatidylcholine acyltransferase 4 (LPCAT4), mRNA. [Source:RefSeq mRNA;Acc:NM_001077901]	LPCAT4	4.48693744700255E-07	0.510 (a)	0.668 (a)	0.677 (a)	1.881 (b)
Bos taurus lipoprotein lipase (LPL), mRNA. [Source:RefSeq mRNA;Acc:NM_001075120]	LPL	6.24560202934464E-06	60.989 (b)	6.947 (a)	13.113 (a)	0.281 (a)
Bos taurus lanosterol synthase (2,3-oxidosqualene-lanosterol cyclase) (LSS), mRNA. [Source:RefSeq mRNA;Acc:NM_001046564]	LSS	5.66811497129632E-06	17.012 (a)	53.779 (b)	99.415 (c)	19.147 (a)
membrane bound O-acyltransferase domain containing 2 [Source:HGNC Symbol;Acc:25193]	MBOAT2	0.00275574827161648	1.673 (a)	1.024 (a)	0.784 (a)	3.966 (b)
Bos taurus membrane bound O-acyltransferase domain containing 4 (MBOAT4), mRNA. [Source:RefSeq mRNA;Acc:NM_001192257]	MBOAT4	0.000118834051700722	1.157 (b)	0.492 (a)	0.408 (a)	0.203 (a)
Bos taurus mutated in colorectal cancers (MCC), mRNA. [Source:RefSeq mRNA;Acc:NM_001083523]	MCC	0.000066547975828475	6.710 (a)	11.110 (a)	27.136 (b)	21.565 (b)
Bos taurus methylcrotonoyl-CoA carboxylase 1 (alpha) (MCCC1), mRNA. [Source:RefSeq mRNA;Acc:NM_001205758]	MCCC1	0.0000220234801758683	0.730 (a)	1.121 (b)	0.940 (b)	0.567 (a)
methylcrotonoyl-CoA carboxylase 2 (beta) [Source:HGNC Symbol;Acc:6937]	MCCC2	0.000260891305168114	0.686 (b)	1.020 (c)	0.757 (bc)	0.279 (a)
mitochondrial coiled-coil domain 1 [Source:HGNC Symbol;Acc:20668]	MCCD1	0.00113035287359082	0.435 (b)	0.513 (b)	0.480 (b)	0.224 (a)
monoglyceride lipase [Source:HGNC Symbol;Acc:17038]	MGLL	0.00982220040008377	0.672 (b)	0.501 (ab)	0.431 (ab)	0.326 (a)
Bos taurus malonyl-CoA decarboxylase (MLYCD), mRNA. [Source:RefSeq mRNA;Acc:NM_001098946]	MLYCD	0.0067089170843967	5.293 (b)	4.826 (b)	5.491 (b)	2.500 (a)
Bos taurus nuclear factor of kappa light polypeptide gene enhancer in B-cells inhibitor, beta (NFKBIB), mRNA. [Source:RefSeq mRNA;Acc:NM_001075872]	NFKBIB	0.0881468462584348	90.995 (a)	92.082 (a)	168.752 (a)	102.352 (a)
nuclear factor of kappa light polypeptide gene enhancer in B-cells inhibitor, delta [Source:HGNC Symbol;Acc:15671]	NFKBID	0.0000128590154039406	0.481 (a)	0.545 (a)	0.556 (a)	1.069 (b)
Bos taurus nuclear factor of kappa light polypeptide gene enhancer in B-cells inhibitor, epsilon (NFKBIE), mRNA. [Source:RefSeq mRNA;Acc:NM_001130746]	NFKBIE	5.40999032564899E-09	3.097 (a)	2.402 (a)	3.214 (a)	77.204 (b)
oxoglutarate dehydrogenase-like [Source:HGNC Symbol;Acc:25590]	OGDHL	7.05994911539164E-07	0.441 (a)	0.455 (a)	0.521 (a)	84.269 (b)
Bos taurus 2-oxoglutarate and iron-dependent oxygenase domain containing 1 (OGFOD1), mRNA. [Source:RefSeq mRNA;Acc:NM_001166613]	OGFOD1	1.57882072361843E-10	4.753 (a)	4.601 (a)	5.083 (a)	42.984 (b)
2-oxoglutarate and iron-dependent oxygenase domain containing 2 [Source:HGNC Symbol;Acc:25823]	OGFOD2	0.000120338050272064	4.762 (a)	6.269 (a)	11.137 (b)	14.550 (b)
oleoyl-ACP hydrolase [Source:HGNC Symbol;Acc:25625]	OLAH	0.0260606970871265	0.421 (a)	0.549 (ab)	0.443 (ab)	0.576 (b)
oxysterol binding protein 2 [Source:HGNC Symbol;Acc:8504]	OSBP2	0.00451173828367008	2.023 (a)	3.587 (a)	11.832 (b)	8.735 (ab)
oxysterol binding protein-like 10 [Source:HGNC Symbol;Acc:16395]	OSBPL10	0.00169769673047166	0.758 (a)	0.801 (a)	1.424 (ab)	2.136 (b)
Bos taurus oxysterol binding protein-like 11 (OSBPL11), mRNA. [Source:RefSeq mRNA;Acc:NM_001193008]	OSBPL11	0.00927711163020072	0.936 (a)	0.839 (a)	0.910 (a)	1.319 (b)
oxysterol binding protein-like 1A [Source:HGNC Symbol;Acc:16398]	OSBPL1A	0.000546165414946299	0.443 (b)	0.521 (b)	0.468 (b)	0.206 (a)
Bos taurus oxysterol binding protein-like 2 (OSBPL2), mRNA. [Source:RefSeq mRNA;Acc:NM_001035020]	OSBPL2	1.93603003554136E-09	1.540 (b)	2.954 (c)	6.281 (d)	0.293 (a)
oxysterol binding protein-like 3 [Source:HGNC Symbol;Acc:16370]	OSBPL3	2.11390896715433E-08	1.023 (a)	0.515 (a)	0.539 (a)	21.810 (b)
oxysterol binding protein-like 5 [Source:HGNC Symbol;Acc:16392]	OSBPL5	0.0885017594879446	1.762 (a)	1.399 (a)	3.483 (a)	1.160 (a)
oxysterol binding protein-like 7 [Source:HGNC Symbol;Acc:16387]	OSBPL7	0.000641671886731284	0.804 (ab)	1.017 (bc)	1.173 (c)	0.755 (a)
oxysterol binding protein-like 8 [Source:HGNC Symbol;Acc:16396]	OSBPL8	0.0000128590154039406	15.263 (a)	12.269 (a)	9.745 (a)	41.268 (b)
Bos taurus oxysterol binding protein-like 9 (OSBPL9), mRNA. [Source:RefSeq mRNA;Acc:NM_001075505]	OSBPL9	1.1742409789251E-07	12.890 (b)	5.646 (ab)	4.345 (a)	44.086 (c)
Bos taurus 3-oxoacid CoA transferase 1 (OXCT1), mRNA. [Source:RefSeq mRNA;Acc:NM_001076070]	OXCT1	0.000284801623165875	16.127 (b)	9.755 (a)	6.335 (a)	6.554 (a)
Bos taurus 3-oxoacid CoA transferase 2 (OXCT2), mRNA	OXCT2	0.000728149648095001	0.404 (b)	0.468 (b)	0.414 (b)	0.184 (a)
PREDICTED: Bos taurus succinyl-CoA:3-ketoacid coenzyme A transferase 2, mitochondrial-like (OXCT2), mRNA	OXCT3	0.000542855492375621	0.441 (b)	0.492 (b)	0.433 (b)	0.222 (a)
Bos taurus 3-oxoacyl-ACP synthase, mitochondrial (OXSM), mRNA. [Source:RefSeq mRNA;Acc:NM_001075624]	OXSM	1.36693928283264E-07	8.392 (a)	13.749 (a)	15.151 (a)	132.577 (b)
pyruvate dehydrogenase kinase, isozyme 1 [Source:HGNC Symbol;Acc:8809]	PDK1	6.24115633975816E-07	2.129 (a)	1.675 (a)	7.192 (b)	7.530 (b)
Bos taurus pyruvate dehydrogenase kinase, isozyme 2 (PDK2), transcript variant 1, mRNA. [Source:RefSeq mRNA;Acc:NM_001159481]	PDK2	6.1716648186787E-07	29.439 (a)	24.105 (a)	29.136 (a)	118.613 (b)
Bos taurus pyruvate dehydrogenase kinase, isozyme 3 (PDK3), mRNA. [Source:RefSeq mRNA;Acc:NM_001101934]	PDK3	1.32639510441062E-08	26.468 (a)	21.558 (a)	29.551 (a)	265.776 (b)
Bos taurus pyruvate dehydrogenase kinase, isozyme 4 (PDK4), mRNA. [Source:RefSeq mRNA;Acc:NM_001101883]	PDK4	0.00280878371991245	8.323 (b)	4.309 (ab)	2.608 (a)	0.279 (a)
Bos taurus enoyl-CoA delta isomerase 2 (ECI2), mRNA. [Source:RefSeq mRNA;Acc:NM_001034242]	PECI	0.150862803536444	0.964 (a)	1.205 (a)	1.682 (a)	1.616 (a)
6-phosphofructo-2-kinase/fructose-2,6-biphosphatase 1 [Source:HGNC Symbol;Acc:8872]	PFKFB1	5.80503766607301E-07	0.493 (a)	0.779 (a)	0.482 (a)	70.303 (b)
Bos taurus 6-phosphofructo-2-kinase/fructose-2,6-biphosphatase 2 (PFKFB2), mRNA. [Source:RefSeq mRNA;Acc:NM_174812]	PFKFB2	1.04632626008445E-07	1.725 (a)	1.298 (a)	1.586 (a)	9.213 (b)
Bos taurus 6-phosphofructo-2-kinase/fructose-2,6-biphosphatase 3 (PFKFB3), mRNA. [Source:RefSeq mRNA;Acc:NM_001077837]	PFKFB3	2.00395009778787E-08	7.490 (a)	22.796 (a)	141.870 (b)	16.622 (a)
Bos taurus phosphofructokinase, liver (PFKL), mRNA. [Source:RefSeq mRNA;Acc:NM_001080244]	PFKL	0.0650503406751114	0.571 (a)	0.725 (a)	1.890 (a)	0.283 (a)
Bos taurus phosphofructokinase, muscle (PFKM), mRNA. [Source:RefSeq mRNA;Acc:NM_001075268]	PFKM	0.0099413794130901	2.640 (b)	1.002 (ab)	1.136 (ab)	0.301 (a)
phosphofructokinase, platelet [Source:HGNC Symbol;Acc:8878]	PFKP	0.208895024359795	4.729 (a)	1.195 (a)	4.473 (a)	0.676 (a)
phosphatidylinositol 4-kinase type 2 beta [Source:HGNC Symbol;Acc:18215]	PI4K2B	5.1315281936815E-07	2.858 (a)	2.571 (a)	2.770 (a)	13.800 (b)
Bos taurus phosphatidylinositol 4-kinase, catalytic, alpha (PI4KA), mRNA. [Source:RefSeq mRNA;Acc:NM_174577]	PI4KA	0.0113646538875181	6.175 (ab)	6.914 (ab)	11.621 (b)	1.814 (a)
phosphatidylinositol 4-kinase, catalytic, beta [Source:HGNC Symbol;Acc:8984]	PI4KB	0.0000097309954477064	4.612 (a)	2.911 (a)	3.840 (a)	11.839 (b)
phosphatidylinositol-4-phosphate 3-kinase, catalytic subunit type 2 alpha [Source:HGNC Symbol;Acc:8971]	PIK3C2A	9.69903005650053E-06	0.782 (a)	1.163 (a)	1.109 (a)	2.279 (b)
phosphatidylinositol-4-phosphate 3-kinase, catalytic subunit type 2 gamma [Source:HGNC Symbol;Acc:8973]	PIK3C2G	0.000131971298168286	0.439 (b)	0.498 (b)	0.413 (b)	0.208 (a)
phosphatidylinositol 3-kinase, catalytic subunit type 3 [Source:HGNC Symbol;Acc:8974]	PIK3C3	1.33539641428675E-06	14.321 (a)	13.759 (a)	17.779 (a)	38.692 (b)
Bos taurus phosphatidylinositol-4,5-bisphosphate 3-kinase, catalytic subunit alpha (PIK3CA), mRNA. [Source:RefSeq mRNA;Acc:NM_174574]	PIK3CA	0.000161203215127566	6.940 (a)	6.458 (a)	5.123 (a)	12.814 (b)
phosphatidylinositol-4,5-bisphosphate 3-kinase, catalytic subunit beta [Source:HGNC Symbol;Acc:8976]	PIK3CB	0.000784398958538225	0.657 (a)	0.810 (a)	0.789 (a)	1.463 (b)
phosphatidylinositol-4,5-bisphosphate 3-kinase, catalytic subunit delta [Source:HGNC Symbol;Acc:8977]	PIK3CD	0.0000706396433378071	0.627 (a)	0.643 (a)	0.541 (a)	1.461 (b)
Bos taurus phosphoinositide-3-kinase, catalytic, gamma polypeptide (PIK3CG), mRNA. [Source:RefSeq mRNA;Acc:NM_001102125]	PIK3CG	1.03872818595072E-11	2.240 (c)	0.616 (b)	0.481 (b)	0.241 (a)
Bos taurus phosphoinositide-3-kinase interacting protein 1 (PIK3IP1), mRNA. [Source:RefSeq mRNA;Acc:NM_001075552]	PIK3IP1	0.0125388752017042	0.816 (b)	0.792 (ab)	1.003 (b)	0.211 (a)
Bos taurus phosphoinositide-3-kinase, regulatory subunit 1 (alpha) (PIK3R1), mRNA. [Source:RefSeq mRNA;Acc:NM_174575]	PIK3R1	7.02963842920645E-07	0.918 (a)	2.108 (a)	0.883 (a)	8.334 (b)
Bos taurus phosphoinositide-3-kinase, regulatory subunit 2 (beta) (PIK3R2), mRNA. [Source:RefSeq mRNA;Acc:NM_174576]	PIK3R2	0.00876928562216773	57.813 (b)	21.188 (a)	41.052 (ab)	29.523 (a)
phosphoinositide-3-kinase, regulatory subunit 3 (gamma) [Source:HGNC Symbol;Acc:8981]	PIK3R3	0.000142401606815377	0.499 (b)	0.512 (b)	0.438 (b)	0.177 (a)
phosphoinositide-3-kinase, regulatory subunit 5 [Source:HGNC Symbol;Acc:30035]	PIK3R5	0.0010225062741017	0.459 (b)	0.558 (b)	0.479 (b)	0.252 (a)
Bos taurus phosphoinositide-3-kinase, regulatory subunit 6 (PIK3R6), mRNA. [Source:RefSeq mRNA;Acc:NM_001102028]	PIK3R6	0.000260333738323751	0.478 (b)	0.499 (b)	0.420 (b)	0.191 (a)
phospholipase A2 inhibitor and LY6/PLAUR domain containing [Source:HGNC Symbol;Acc:44206]	PINLYP	0.0000236569884129931	0.594 (a)	0.507 (a)	0.474 (a)	3.227 (b)
phosphatidylinositol-5-phosphate 4-kinase, type II, alpha [Source:HGNC Symbol;Acc:8997]	PIP4K2A	4.67452771692754E-09	7.387 (a)	10.058 (ab)	12.417 (b)	36.128 (c)
phosphatidylinositol-5-phosphate 4-kinase, type II, beta [Source:HGNC Symbol;Acc:8998]	PIP4K2B	3.72373974749769E-06	1.721 (b)	0.944 (a)	0.977 (a)	3.310 (c)
Bos taurus phosphatidylinositol-5-phosphate 4-kinase, type II, gamma (PIP4K2C), mRNA. [Source:RefSeq mRNA;Acc:NM_001076196]	PIP4K2C	0.0000098943536941955	0.604 (a)	0.846 (a)	0.758 (a)	1.763 (b)
Bos taurus phosphatidylinositol-4-phosphate 5-kinase, type I, alpha (PIP5K1A), mRNA. [Source:RefSeq mRNA;Acc:NM_001103109]	PIP5K1A	0.0000127535993549724	4.763 (b)	5.341 (b)	6.404 (b)	0.280 (a)
phosphatidylinositol-4-phosphate 5-kinase, type I, beta [Source:HGNC Symbol;Acc:8995]	PIP5K1B	1.03753877800128E-06	0.359 (a)	0.446 (a)	0.389 (a)	2.607 (b)
phosphatidylinositol-4-phosphate 5-kinase, type I, gamma [Source:HGNC Symbol;Acc:8996]	PIP5K1C	1.1742409789251E-07	16.289 (a)	20.603 (a)	29.473 (a)	136.160 (b)
Bos taurus phosphatidylinositol-4-phosphate 5-kinase-like 1 (PIP5KL1), mRNA. [Source:RefSeq mRNA;Acc:NM_001075847]	PIP5KL1	0.001211570619649	0.397 (b)	0.504 (b)	0.431 (b)	0.248 (a)
Bos taurus phosphatidylinositol transfer protein, alpha (PITPNA), mRNA. [Source:RefSeq mRNA;Acc:NM_001046582]	PITPNA	0.0203705517956776	2.447 (a)	2.286 (a)	2.455 (a)	4.615 (b)
phosphatidylinositol transfer protein, membrane-associated 1 [Source:HGNC Symbol;Acc:9003]	PITPNM1	2.09557668066178E-06	5.106 (a)	2.132 (a)	3.368 (a)	17.486 (b)
PITPNM family member 3 [Source:HGNC Symbol;Acc:21043]	PITPNM3	0.000340095313929856	0.386 (b)	0.489 (b)	0.414 (b)	0.205 (a)
Bos taurus pyruvate kinase, liver and RBC (PKLR), mRNA. [Source:RefSeq mRNA;Acc:NM_001076176]	PKLR	0.000481345418681841	0.437 (b)	0.509 (b)	0.454 (b)	0.225 (a)
Bos taurus pyruvate kinase, muscle (PKM), mRNA. [Source:RefSeq mRNA;Acc:NM_001205727]	PKM2	0.000525975448451018	6.528 (a)	6.299 (a)	17.638 (b)	4.149 (a)
phospholipase A2, group X [Source:HGNC Symbol;Acc:9029]	PLA2G10	0.0000181637659067867	0.372 (ab)	0.690 (c)	0.501 (b)	0.233 (a)
Bos taurus phospholipase A2, group XIIA (PLA2G12A), mRNA. [Source:RefSeq mRNA;Acc:NM_001098063]	PLA2G12A	5.32619463455444E-08	12.561 (a)	7.812 (a)	7.127 (a)	53.588 (b)
Bos taurus phospholipase A2, group XV (PLA2G15), mRNA. [Source:RefSeq mRNA;Acc:NM_174560]	PLA2G15	0.0000100061508431289	5.077 (a)	4.106 (a)	6.875 (a)	23.971 (b)
Bos taurus phospholipase A2, group XVI (PLA2G16), mRNA. [Source:RefSeq mRNA;Acc:NM_001075280]	PLA2G16	0.000107108612445481	57.154 (a)	91.722 (b)	101.071 (b)	28.862 (a)
Bos taurus phospholipase A2, group IB (pancreas) (PLA2G1B), mRNA. [Source:RefSeq mRNA;Acc:NM_174646]	PLA2G1B	0.000770680493703552	19.728 (a)	86.623 (b)	42.906 (ab)	1.072 (a)
Bos taurus phospholipase A2, group IIA (platelets, synovial fluid) (PLA2G2A), mRNA. [Source:RefSeq mRNA;Acc:NM_001025324]	PLA2G2A	0.0000188389427086115	0.791 (b)	0.885 (b)	0.917 (b)	0.371 (a)
phospholipase A2, group IIC [Source:HGNC Symbol;Acc:9032]	PLA2G2C	0.0718378516425507	0.616 (a)	0.584 (a)	0.658 (a)	0.380 (a)
Bos taurus calcium-dependent phospholipase A2 PLA2G2D1 (PLA2G2D1), mRNA. [Source:RefSeq mRNA;Acc:NM_001009572]	PLA2G2D3	0.00610867016840003	0.702 (b)	0.701 (b)	0.701 (b)	0.394 (a)
Bos taurus calcium-dependent phospholipase A2 PLA2G2D4 (PLA2G2D4), mRNA. [Source:RefSeq mRNA;Acc:NM_001012687]	PLA2G2D4	0.00101604744749259	2.704 (b)	0.791 (a)	0.787 (a)	0.251 (a)
Bos taurus phospholipase A2, group IIE (PLA2G2E), mRNA. [Source:RefSeq mRNA;Acc:NM_001192086]	PLA2G2E	0.000218503293543447	0.739 (b)	0.933 (b)	0.803 (b)	0.333 (a)
Bos taurus phospholipase A2, group IIF (PLA2G2F), mRNA. [Source:RefSeq mRNA;Acc:NM_001102522]	PLA2G2F	0.0000160624697040592	0.501 (b)	0.694 (c)	0.855 (c)	0.281 (a)
phospholipase A2, group III [Source:HGNC Symbol;Acc:17934]	PLA2G3	0.000132693218602407	0.384 (b)	0.517 (b)	0.483 (b)	0.198 (a)
Bos taurus phospholipase A2, group IVA (cytosolic, calcium-dependent) (PLA2G4A), mRNA. [Source:RefSeq mRNA;Acc:NM_001075864]	PLA2G4A	0.0316107002348569	2.569 (a)	3.845 (a)	1.879 (a)	3.864 (a)
Bos taurus phospholipase A2, group IVB (cytosolic) (PLA2G4B), mRNA. [Source:RefSeq mRNA;Acc:NM_001114657]	PLA2G4B	0.000605598285836818	0.543 (b)	0.587 (b)	0.570 (b)	0.350 (a)
Bos taurus phospholipase A2, group IVD (cytosolic) (PLA2G4D), mRNA. [Source:RefSeq mRNA;Acc:NM_001192704]	PLA2G4D	9.75620495339381E-06	0.453 (a)	0.461 (a)	0.430 (a)	0.967 (b)
phospholipase A2, group IVE [Source:HGNC Symbol;Acc:24791]	PLA2G4E	0.000098810427516993	0.397 (b)	0.507 (b)	0.458 (b)	0.224 (a)
phospholipase A2, group V [Source:HGNC Symbol;Acc:9038]	PLA2G5	0.064886311131133	0.477 (ab)	0.730 (b)	0.453 (ab)	0.218 (a)
phospholipase A2, group VI (cytosolic, calcium-independent) [Source:HGNC Symbol;Acc:9039]	PLA2G6	0.00605461804008621	0.449 (ab)	0.623 (b)	0.695 (b)	0.341 (a)
Bos taurus phospholipase A2, group VII (platelet-activating factor acetylhydrolase, plasma) (PLA2G7), mRNA. [Source:RefSeq mRNA;Acc:NM_174578]	PLA2G7	9.61244345013359E-09	4.700 (ab)	7.163 (b)	36.790 (c)	0.405 (a)
Bos taurus phospholipase A2 receptor 1, 180kDa (PLA2R1), mRNA. [Source:RefSeq mRNA;Acc:NM_175051]	PLA2R1	0.0000105715442251168	0.901 (c)	0.534 (b)	0.463 (b)	0.202 (a)
Bos taurus phospholipase A2-activating protein (PLAA), mRNA. [Source:RefSeq mRNA;Acc:NM_001105335]	PLAA	8.9896937411697E-08	13.692 (a)	16.402 (a)	16.541 (a)	111.536 (b)
Bos taurus phospholipase B domain containing 1 (PLBD1), transcript variant a, mRNA. [Source:RefSeq mRNA;Acc:NM_001166298]	PLBD1	0.0000160179260549521	2.755 (b)	0.956 (a)	0.588 (a)	0.351 (a)
phospholipase B domain containing 2 [Source:HGNC Symbol;Acc:27283]	PLBD2	0.00449143605400262	0.853 (b)	0.904 (b)	1.010 (b)	0.288 (a)
Bos taurus phospholipase C, beta 1 (phosphoinositide-specific) (PLCB1), mRNA. [Source:RefSeq mRNA;Acc:NM_174817]	PLCB1	0.33513814274264	0.729 (a)	0.805 (a)	0.651 (a)	0.743 (a)
phospholipase C, beta 3 (phosphatidylinositol-specific) [Source:HGNC Symbol;Acc:9056]	PLCB3	0.0000376570339690127	0.395 (b)	0.458 (b)	0.415 (b)	0.196 (a)
1-phosphatidylinositol 4,5-bisphosphate phosphodiesterase beta-4 [Source:RefSeq peptide;Acc:NP_001159982]	PLCB4	1.46889999373513E-07	2.433 (b)	4.774 (c)	6.139 (d)	0.351 (a)
Bos taurus phospholipase C, delta 1 (PLCD1), mRNA. [Source:RefSeq mRNA;Acc:NM_001081576]	PLCD1	0.1102414683175	12.118 (a)	4.988 (a)	6.275 (a)	0.730 (a)
phospholipase C, delta 3 [Source:HGNC Symbol;Acc:9061]	PLCD3	0.0000420112094818927	16.998 (b)	6.554 (a)	9.244 (a)	10.032 (a)
phospholipase C, delta 4 [Source:HGNC Symbol;Acc:9062]	PLCD4	1.03323590620295E-07	0.996 (c)	0.736 (b)	0.810 (b)	0.249 (a)
phospholipase C, epsilon 1 [Source:HGNC Symbol;Acc:17175]	PLCE1	0.000669939508158003	0.468 (b)	0.560 (b)	0.492 (b)	0.245 (a)
Bos taurus phospholipase C, gamma 1 (PLCG1), mRNA. [Source:RefSeq mRNA;Acc:NM_174425]	PLCG1	0.00951045035946886	14.139 (b)	11.565 (ab)	12.160 (b)	7.045 (a)
phospholipase C, gamma 2 (phosphatidylinositol-specific) [Source:HGNC Symbol;Acc:9066]	PLCG2	5.60484455030629E-07	0.887 (a)	0.556 (a)	0.482 (a)	2.197 (b)
phospholipase C, eta 1 [Source:HGNC Symbol;Acc:29185]	PLCH1	1.1742409789251E-07	0.454 (a)	0.521 (a)	0.479 (a)	4.364 (b)
phospholipase C-like 1 [Source:HGNC Symbol;Acc:9063]	PLCL1	3.59463179474807E-06	0.957 (c)	0.643 (b)	0.499 (b)	0.277 (a)
Bos taurus phosphatidylinositol-specific phospholipase C, X domain containing 1 (PLCXD1), mRNA. [Source:RefSeq mRNA;Acc:NM_001105044]	PLCXD1	0.064886311131133	0.774 (b)	0.542 (ab)	0.555 (ab)	0.259 (a)
phosphatidylinositol-specific phospholipase C, X domain containing 3 [Source:HGNC Symbol;Acc:31822]	PLCXD3	1.1742409789251E-07	2.444 (b)	0.708 (a)	0.447 (a)	0.653 (a)
phospholipase D2 [Source:HGNC Symbol;Acc:9068]	PLD2	0.000252621094107583	0.531 (b)	0.528 (b)	0.490 (b)	0.227 (a)
Bos taurus phospholipase D family, member 3 (PLD3), mRNA. [Source:RefSeq mRNA;Acc:NM_001078041]	PLD3	0.0000115540195505762	141.082 (bc)	134.685 (b)	200.364 (c)	2.246 (a)
phospholipase D family, member 4 [Source:HGNC Symbol;Acc:23792]	PLD4	0.0000868441415061972	2.539 (b)	0.715 (a)	0.464 (a)	0.189 (a)
Bos taurus phospholipase D family, member 5 (PLD5), mRNA. [Source:RefSeq mRNA;Acc:NM_001205378]	PLD5	0.00282019951899775	0.502 (b)	0.519 (b)	0.474 (b)	0.213 (a)
Bos taurus phospholipase D family, member 6 (PLD6), mRNA. [Source:RefSeq mRNA;Acc:NM_001271990]	PLD6	0.000132423674554732	0.380 (a)	0.505 (a)	0.458 (a)	2.777 (b)
perilipin 2 [Source:HGNC Symbol;Acc:248]	PLIN2	0.0124648698782502	18.886 (ab)	17.132 (ab)	7.850 (a)	31.182 (b)
perilipin 4 [Source:HGNC Symbol;Acc:29393]	PLIN4	0.000826950415463608	0.470 (b)	0.530 (b)	0.546 (b)	0.300 (a)
Bos taurus perilipin 5 (PLIN5), mRNA. [Source:RefSeq mRNA;Acc:NM_001101136]	PLIN5	6.0285278104885E-09	17.454 (b)	1.749 (a)	2.564 (a)	0.230 (a)
Bos taurus phospholipid scramblase 1 (PLSCR1), mRNA. [Source:RefSeq mRNA;Acc:NM_001105506]	PLSCR1	0.000688918542508063	0.410 (b)	0.489 (b)	0.470 (b)	0.200 (a)
Bos taurus phospholipid scramblase 1 (PLSCR1), mRNA. [Source:RefSeq mRNA;Acc:NM_001034436]	PLSCR2	0.0000094787363303279	9.636 (a)	23.850 (b)	25.320 (b)	7.382 (a)
Bos taurus phospholipid scramblase 4 (PLSCR4), mRNA. [Source:RefSeq mRNA;Acc:NM_001081732]	PLSCR4	0.000151448352425027	8.940 (c)	4.066 (b)	2.048 (ab)	0.226 (a)
Bos taurus phospholipid transfer protein (PLTP), mRNA. [Source:RefSeq mRNA;Acc:NM_001035027]	PLTP	2.12941443374335E-07	25.580 (b)	1.942 (a)	0.698 (a)	0.449 (a)
Bos taurus patatin-like phospholipase domain containing 1 (PNPLA1), mRNA. [Source:RefSeq mRNA;Acc:NM_001099200]	PNPLA1	0.000018389129802505	0.952 (a)	2.093 (c)	0.914 (a)	1.575 (b)
patatin-like phospholipase domain containing 2 [Source:HGNC Symbol;Acc:30802]	PNPLA2	0.187683505266128	1.197 (a)	1.521 (a)	1.381 (a)	0.509 (a)
patatin-like phospholipase domain containing 4 [Source:HGNC Symbol;Acc:24887]	PNPLA4	4.61367893766887E-07	3.739 (a)	4.877 (a)	4.677 (a)	22.308 (b)
patatin-like phospholipase domain containing 5 [Source:HGNC Symbol;Acc:24888]	PNPLA5	0.000251415013153572	0.401 (b)	0.525 (b)	0.427 (b)	0.212 (a)
neuropathy target esterase [Source:RefSeq peptide;Acc:NP_001070015]	PNPLA6	0.00894939308223808	0.677 (a)	0.940 (a)	1.717 (b)	1.103 (ab)
patatin-like phospholipase domain containing 7 [Source:HGNC Symbol;Acc:24768]	PNPLA7	0.00729797872402136	0.683 (b)	0.833 (b)	0.550 (ab)	0.320 (a)
Bos taurus P450 (cytochrome) oxidoreductase (POR), mRNA. [Source:RefSeq mRNA;Acc:NM_001035390]	POR	0.576420105184383	2.358 (a)	3.327 (a)	5.395 (a)	6.199 (a)
Bos taurus phosphatidic acid phosphatase type 2A (PPAP2A), mRNA. [Source:RefSeq mRNA;Acc:NM_001080329]	PPAP2A	0.004166131696165	1.385 (b)	0.591 (a)	0.676 (a)	1.062 (ab)
Bos taurus phosphatidic acid phosphatase type 2B (PPAP2B), mRNA. [Source:RefSeq mRNA;Acc:NM_001076473]	PPAP2B	2.56270922070713E-06	50.783 (b)	56.766 (b)	63.768 (b)	1.993 (a)
Bos taurus phosphatidic acid phosphatase type 2C (PPAP2C), mRNA. [Source:RefSeq mRNA;Acc:NM_001045890]	PPAP2C	3.33630068532126E-09	3.269 (a)	2.889 (a)	1.685 (a)	229.045 (b)
phosphatidic acid phosphatase type 2 domain containing 1B [Source:HGNC Symbol;Acc:25026]	PPAPDC1B	0.00231611726427491	1.030 (b)	1.081 (b)	1.331 (b)	0.502 (a)
Bos taurus phosphatidic acid phosphatase type 2 domain containing 3 (PPAPDC3), mRNA. [Source:RefSeq mRNA;Acc:NM_001078118]	PPAPDC3	0.213734648044972	8.091 (a)	7.000 (a)	5.885 (a)	3.005 (a)
Bos taurus peroxisome proliferator-activated receptor alpha (PPARA), mRNA. [Source:RefSeq mRNA;Acc:NM_001034036]	PPARA	0.483693059493272	0.524 (a)	0.521 (a)	0.519 (a)	0.392 (a)
Bos taurus peroxisome proliferator-activated receptor gamma (PPARG), mRNA. [Source:RefSeq mRNA;Acc:NM_181024]	PPARG	7.15942890448007E-07	7.939 (a)	130.599 (b)	229.893 (c)	145.087 (b)
Bos taurus peroxisome proliferator-activated receptor gamma, coactivator 1 alpha (PPARGC1A), mRNA. [Source:RefSeq mRNA;Acc:NM_177945]	PPARGC1A	0.00359593432092562	0.356 (b)	0.437 (b)	0.394 (b)	0.208 (a)
peroxisome proliferator-activated receptor gamma, coactivator 1 beta [Source:HGNC Symbol;Acc:30022]	PPARGC1B	0.0000191190593955292	0.972 (a)	1.299 (a)	1.367 (a)	4.221 (b)
peroxisome proliferator-activated receptor gamma, coactivator-related 1 [Source:HGNC Symbol;Acc:30025]	PPRC1	0.00331886160292695	6.315 (a)	6.320 (a)	10.652 (b)	12.025 (b)
Bos taurus palmitoyl-protein thioesterase 2 (PPT2), mRNA. [Source:RefSeq mRNA;Acc:NM_001035318]	PPT2	0.00338581115245938	33.419 (a)	61.909 (ab)	83.207 (b)	91.637 (b)
protein tyrosine phosphatase-like (proline instead of catalytic arginine), member A [Source:HGNC Symbol;Acc:9639]	PTPLA	0.000131971298168286	25.670 (c)	6.495 (a)	14.419 (b)	14.735 (b)
Bos taurus protein tyrosine phosphatase-like A domain containing 2 (PTPLAD2), mRNA. [Source:RefSeq mRNA;Acc:NM_001076522]	PTPLAD2	6.20980554605749E-07	7.635 (a)	1.828 (a)	2.069 (a)	31.853 (b)
Bos taurus scavenger receptor class B, member 1 (SCARB1), mRNA. [Source:RefSeq mRNA;Acc:NM_174597]	SCARB1	0.000285322432966067	187,837 (c)	61,735 (ab)	98,845 (b)	1,185 (a)
Bos taurus scavenger receptor class B, member 2 (SCARB2), mRNA. [Source:RefSeq mRNA;Acc:NM_001102153]	SCARB2	3.30040254977077E-06	263,974 (b)	469,894 (c)	495,451 (c)	25,508 (a)
Bos taurus stearoyl-CoA desaturase (delta-9-desaturase) (SCD), mRNA. [Source:RefSeq mRNA;Acc:NM_173959]	SCD	0.0000379687686918177	0.937 (ab)	3.749 (b)	7.877 (c)	0.309 (a)
Bos taurus stearoyl-CoA desaturase 5 (SCD5), mRNA. [Source:RefSeq mRNA;Acc:NM_001076945]	SCD5	0.000171250026209074	1.204 (bc)	1.606 (c)	1.063 (b)	0.540 (a)
Bos taurus sterol carrier protein 2 (SCP2), mRNA. [Source:RefSeq mRNA;Acc:NM_001033990]	SCP2	0.000016986341162584	19.985 (b)	16.070 (b)	18.876 (b)	5.082 (a)
Bos taurus SCP2 sterol-binding domain containing 1 (SCP2D1), mRNA. [Source:RefSeq mRNA;Acc:NM_001040507]	SCP2D1	0.0000098943536941955	0.748 (b)	0.752 (b)	0.634 (b)	0.231 (a)
Bos taurus succinate dehydrogenase complex, subunit A, flavoprotein (Fp) (SDHA), mRNA. [Source:RefSeq mRNA;Acc:NM_174178]	SDHA	0.000535781945292323	211.725 (b)	237.750 (bc)	335.602 (c)	78.074 (a)
Bos taurus succinate dehydrogenase complex, subunit B, iron sulfur (Ip) (SDHB), mRNA. [Source:RefSeq mRNA;Acc:NM_001040483]	SDHB	0.176305802150015	28.927 (a)	20.035 (a)	29.099 (a)	5.965 (a)
Bos taurus succinate dehydrogenase complex, subunit D, integral membrane protein (SDHD), mRNA. [Source:RefSeq mRNA;Acc:NM_174179]	SDHD	0.000108426785627488	13.137 (c)	9.433 (bc)	8.405 (b)	3.266 (a)
solute carrier family 27 (fatty acid transporter), member 3 [Source:HGNC Symbol;Acc:10997]	SLC27A3	0.000228596831240787	2,224 (a)	14,275 (a)	28,521 (b)	1,699 (a)
Bos taurus solute carrier family 2 (facilitated glucose transporter), member 1 (SLC2A1), mRNA. [Source:RefSeq mRNA;Acc:NM_174602]	SLC2A1	2.94534459492994E-06	17,498 (a)	37,872 (b)	84,521 (c)	29,709 (ab)
Bos taurus solute carrier family 2 (facilitated glucose transporter), member 3 (SLC2A3), mRNA. [Source:RefSeq mRNA;Acc:NM_174603]	SLC2A3	1.9224546751388E-09	14,248 (a)	41,250 (a)	776,322 (b)	11,032 (a)
Bos taurus solute carrier family 2 (facilitated glucose transporter), member 8 (SLC2A8), mRNA. [Source:RefSeq mRNA;Acc:NM_201528]	SLC2A8	3.09564233692504E-07	69,446 (a)	50,270 (a)	122,668 (b)	277,274 (c)
Bos taurus sphingomyelin phosphodiesterase 1, acid lysosomal (SMPD1), mRNA. [Source:RefSeq mRNA;Acc:NM_001075187]	SMPD1	2.20171650443424E-06	41.528 (b)	38.221 (b)	59.555 (c)	9.657 (a)
sphingomyelin phosphodiesterase 3, neutral membrane (neutral sphingomyelinase II) [Source:HGNC Symbol;Acc:14240]	SMPD3	0.000162030506987328	1.790 (b)	0.702 (a)	0.622 (a)	0.323 (a)
Bos taurus sphingomyelin phosphodiesterase 4, neutral membrane (neutral sphingomyelinase-3) (SMPD4), mRNA. [Source:RefSeq mRNA;Acc:NM_001205602]	SMPD4	0.000233542650751923	53.256 (a)	77.355 (a)	112.971 (b)	116.170 (b)
Bos taurus sphingomyelin phosphodiesterase, acid-like 3A (SMPDL3A), mRNA. [Source:RefSeq mRNA;Acc:NM_001035019]	SMPDL3A	0.0023068262625543	0.644 (b)	0.572 (b)	0.506 (b)	0.289 (a)
Bos taurus sphingomyelin phosphodiesterase, acid-like 3B (SMPDL3B), mRNA. [Source:RefSeq mRNA;Acc:NM_001100379]	SMPDL3B	0.00107128160492399	1.559 (b)	0.511 (a)	0.464 (a)	0.314 (a)
Bos taurus sterol O-acyltransferase 1 (SOAT1), mRNA. [Source:RefSeq mRNA;Acc:NM_001034206]	SOAT1	3.00790140520074E-06	10.245 (a)	25.256 (b)	29.423 (b)	45.525 (c)
sterol O-acyltransferase 2 [Source:HGNC Symbol;Acc:11178]	SOAT2	0.0650297853889995	0.546 (ab)	0.543 (ab)	0.658 (b)	0.263 (a)
Bos taurus superoxide dismutase 1, soluble (SOD1), mRNA. [Source:RefSeq mRNA;Acc:NM_174615]	SOD1	8.02425093354087E-07	199.523 (a)	203.943 (a)	270.483 (a)	507.008 (b)
Bos taurus superoxide dismutase 2, mitochondrial (SOD2), mRNA. [Source:RefSeq mRNA;Acc:NM_201527]	SOD2	0.00184750628432848	3.256 (a)	2.660 (a)	1.731 (a)	8.748 (b)
Bos taurus serine palmitoyltransferase, long chain base subunit 1 (SPTLC1), mRNA. [Source:RefSeq mRNA;Acc:NM_001034749]	SPTLC1	1.26470360874555E-06	38.155 (a)	21.687 (a)	28.335 (a)	103.283 (b)
Bos taurus serine palmitoyltransferase, long chain base subunit 2 (SPTLC2), mRNA. [Source:RefSeq mRNA;Acc:NM_001099081]	SPTLC2	0.0000116479802751361	2.164 (a)	2.560 (a)	2.511 (a)	6.266 (b)
Bos taurus serine palmitoyltransferase, small subunit A (SPTSSA), mRNA. [Source:RefSeq mRNA;Acc:NM_001195042]	SPTSSA	0.0000579306883321389	22.400 (c)	15.273 (bc)	11.476 (b)	1.338 (a)
S1 RNA binding domain 1 [Source:HGNC Symbol;Acc:25521]	SRBD1	0.0000011279668828208	3.735 (a)	3.019 (a)	3.536 (a)	10.532 (b)
Bos taurus steroid-5-alpha-reductase, alpha polypeptide 1 (3-oxo-5 alpha-steroid delta 4-dehydrogenase alpha 1) (SRD5A1), mRNA. [Source:RefSeq mRNA;Acc:NM_001099137]	SRD5A1	0.000323997387502399	10.312 (bc)	8.068 (b)	17.361 (c)	0.281 (a)
Bos taurus steroid-5-alpha-reductase, alpha polypeptide 2 (3-oxo-5 alpha-steroid delta 4-dehydrogenase alpha 2) (SRD5A2), mRNA. [Source:RefSeq mRNA;Acc:NM_001205937]	SRD5A2	0.000210359424950929	0.439 (b)	0.508 (b)	0.410 (b)	0.234 (a)
Bos taurus sterol regulatory element binding transcription factor 1 (SREBF1), mRNA. [Source:RefSeq mRNA;Acc:NM_001113302]	SREBF1	0.096157271071113	1.885 (a)	1.269 (a)	1.810 (a)	0.946 (a)
Bos taurus steroidogenic acute regulatory protein (STAR), mRNA. [Source:RefSeq mRNA;Acc:NM_174189]	STAR	0.0000011349065282576	133.326 (b)	38.459 (a)	4.043 (a)	351.658 (c)
StAR-related lipid transfer (START) domain containing 10 [Source:HGNC Symbol;Acc:10666]	STARD10	0.20906692068033	1.647 (a)	2.404 (a)	6.028 (a)	4.431 (a)
StAR-related lipid transfer (START) domain containing 13 [Source:HGNC Symbol;Acc:19164]	STARD13	3.44913332439423E-07	0.856 (d)	0.689 (c)	0.472 (b)	0.267 (a)
Bos taurus STARD3 N-terminal like (STARD3NL), mRNA. [Source:RefSeq mRNA;Acc:NM_001075427]	STARD3NL	8.36231275850876E-07	16.153 (b)	17.699 (b)	25.409 (c)	8.453 (a)
StAR-related lipid transfer (START) domain containing 4 [Source:HGNC Symbol;Acc:18058]	STARD4	0.000536673544231417	0.777 (a)	0.773 (a)	0.749 (a)	1.553 (b)
Bos taurus StAR-related lipid transfer (START) domain containing 5 (STARD5), mRNA. [Source:RefSeq mRNA;Acc:NM_001080265]	STARD5	0.0000289000249557891	10.856 (c)	7.363 (b)	3.558 (a)	2.120 (a)
Bos taurus StAR-related lipid transfer (START) domain containing 7 (STARD7), mRNA. [Source:RefSeq mRNA;Acc:NM_001102086]	STARD7	1.48148472232046E-07	68.514 (b)	62.687 (b)	109.942 (c)	6.158 (a)
Bos taurus succinate-CoA ligase, ADP-forming, beta subunit (SUCLA2), mRNA. [Source:RefSeq mRNA;Acc:NM_001075493]	SUCLA2	1.79146051174707E-06	9.078 (a)	8.158 (a)	8.529 (a)	24.557 (b)
Bos taurus succinate-CoA ligase, alpha subunit (SUCLG1), mRNA. [Source:RefSeq mRNA;Acc:NM_001035082]	SUCLG1	0.00144017080373659	131.077 (ab)	156.278 (bc)	194.099 (c)	96.293 (a)
Bos taurus succinate-CoA ligase, GDP-forming, beta subunit (SUCLG2), mRNA. [Source:RefSeq mRNA;Acc:NM_001034639]	SUCLG2	0.000062728370568179	74.250 (a)	74.080 (a)	86.734 (a)	182.434 (b)
Bos taurus sulfotransferase family, cytosolic, 1A, phenol-preferring, member 1 (SULT1A1), mRNA. [Source:RefSeq mRNA;Acc:NM_177521]	SULT1A1	0.000337049832604106	15.384 (b)	5.007 (a)	2.827 (a)	0.237 (a)
Bos taurus sulfotransferase family, cytosolic, 1B, member 1 (SULT1B1), mRNA. [Source:RefSeq mRNA;Acc:NM_001075823]	SULT1B1	0.000284632167753495	1.430 (b)	0.513 (a)	0.430 (a)	0.222 (a)
sulfotransferase family, cytosolic, 1C, member 2 [Source:HGNC Symbol;Acc:11456]	SULT1C2	0.00178096987356029	0.402 (b)	0.497 (b)	0.432 (b)	0.237 (a)
Bos taurus sulfotransferase family, cytosolic, 1C, member 3 (SULT1C3), mRNA. [Source:RefSeq mRNA;Acc:NM_001193080]	SULT1C3	0.00017956397545793	0.393 (b)	0.506 (b)	0.494 (b)	0.201 (a)
Bos taurus sulfotransferase family, cytosolic, 1C, member 4 (SULT1C4), mRNA. [Source:RefSeq mRNA;Acc:NM_001076097]	SULT1C4	0.00217024795119713	0.406 (ab)	0.567 (b)	0.505 (b)	0.243 (a)
Bos taurus sulfotransferase family 1E, estrogen-preferring, member 1 (SULT1E1), mRNA. [Source:RefSeq mRNA;Acc:NM_177488]	SULT1E1	0.00731102796325549	0.375 (ab)	0.486 (b)	0.434 (b)	0.214 (a)
Bos taurus sulfotransferase family, cytosolic, 2A, dehydroepiandrosterone (DHEA)-preferring, member 1 (SULT2A1), mRNA. [Source:RefSeq mRNA;Acc:NM_001046353]	SULT2A1	0.000207832040117137	0.445 (a)	2.004 (b)	1.930 (b)	0.206 (a)
Bos taurus sulfotransferase family, cytosolic, 2B, member 1 (SULT2B1), mRNA. [Source:RefSeq mRNA;Acc:NM_001081726]	SULT2B1	0.0000769425341154445	0.372 (b)	0.515 (c)	0.490 (bc)	0.213 (a)
Bos taurus sulfotransferase family 4A, member 1 (SULT4A1), mRNA. [Source:RefSeq mRNA;Acc:NM_001076518]	SULT4A1	9.45753518495445E-08	0.441 (a)	0.509 (a)	0.519 (a)	20.523 (b)
sulfotransferase family, cytosolic, 6B, member 1 [Source:HGNC Symbol;Acc:33433]	SULT6B1	0.00119383593093677	0.438 (b)	0.496 (b)	0.493 (b)	0.238 (a)
Bos taurus thrombomodulin (THBD), mRNA. [Source:RefSeq mRNA;Acc:NM_001166522]	THBD	1.11604094960572E-06	19.277 (b)	0.860 (a)	0.517 (a)	0.265 (a)
Bos taurus thrombospondin 1 (THBS1), mRNA. [Source:RefSeq mRNA;Acc:NM_174196]	THBS1	2.17097248081871E-08	107.682 (b)	45.304 (a)	266.698 (c)	5.380 (a)
Bos taurus thrombospondin 2 (THBS2), mRNA. [Source:RefSeq mRNA;Acc:NM_176872]	THBS2	0.00155755738067706	8.799 (b)	6.360 (b)	5.164 (b)	0.413 (a)
Bos taurus thrombospondin 3 (THBS3), mRNA. [Source:RefSeq mRNA;Acc:NM_001101839]	THBS3	0.000474327840296792	0.547 (b)	0.607 (b)	0.619 (b)	0.234 (a)
Bos taurus thrombospondin 4 (THBS4), mRNA. [Source:RefSeq mRNA;Acc:NM_001034728]	THBS4	1.66468959380919E-06	0.568 (a)	0.475 (a)	0.487 (a)	29.733 (b)
Bos taurus acyl-CoA thioesterase 13 (ACOT13), mRNA. [Source:RefSeq mRNA;Acc:NM_001101845]	THEM2	0.000337474260538343	2.175 (a)	1.583 (a)	1.668 (a)	2.793 (b)
acyl-coenzyme A thioesterase THEM4 [Source:RefSeq peptide;Acc:NP_001073837]	THEM4	0.00084731357789083	2.983 (ab)	2.234 (a)	3.879 (bc)	4.469 (c)
Bos taurus thioesterase superfamily member 6 (THEM6), mRNA. [Source:RefSeq mRNA;Acc:NM_001099375]	THEM6	0.199230515171071	0.744 (a)	0.586 (a)	0.589 (a)	1.789 (a)
Bos taurus thrombospondin, type I, domain containing 1 (THSD1), mRNA. [Source:RefSeq mRNA;Acc:NM_001014967]	THSD1	0.0000522268008068394	19.609 (ab)	7.321 (a)	32.746 (bc)	46.792 (c)
thrombospondin type-1 domain-containing protein 4 precursor [Source:RefSeq peptide;Acc:NP_001071498]	THSD4	0.000544649668986463	0.392 (b)	0.449 (b)	0.414 (b)	0.193 (a)
Bos taurus thrombospondin, type I, domain containing 7A (THSD7A), mRNA. [Source:RefSeq mRNA;Acc:NM_001206743]	THSD7A	0.000686216490575813	2.607 (b)	1.392 (ab)	0.438 (a)	0.222 (a)
thrombospondin, type I, domain containing 7B [Source:HGNC Symbol;Acc:29348]	THSD7B	1.00474833932424E-08	0.444 (a)	0.496 (a)	0.480 (a)	4.592 (b)
Bos taurus transmembrane 7 superfamily member 2 (TM7SF2), mRNA. [Source:RefSeq mRNA;Acc:NM_174622]	TM7SF2	0.00479877686549182	2.711 (b)	1.612 (a)	1.551 (a)	1.102 (a)
Bos taurus transmembrane 7 superfamily member 3 (TM7SF3), mRNA. [Source:RefSeq mRNA;Acc:NM_001076827]	TM7SF3	1.23973252352335E-10	3.420 (a)	3.269 (a)	4.589 (a)	19.024 (b)
Bos taurus tocopherol (alpha) transfer protein (TTPA), mRNA. [Source:RefSeq mRNA;Acc:NM_001206676]	TTPA	2.10607607469902E-08	0.387 (a)	0.961 (b)	1.706 (c)	0.242 (a)
Bos taurus tocopherol (alpha) transfer protein-like (TTPAL), mRNA. [Source:RefSeq mRNA;Acc:NM_001205931]	TTPAL	0.000612421514320652	0.590 (b)	0.698 (b)	0.613 (b)	0.349 (a)
Bos taurus UDP-glucose ceramide glucosyltransferase (UGCG), mRNA. [Source:RefSeq mRNA;Acc:NM_001076850]	UGCG	0.00221555096219998	1.166 (b)	1.250 (b)	1.151 (b)	0.643 (a)
Bos taurus UDP-glucose 6-dehydrogenase (UGDH), mRNA. [Source:RefSeq mRNA;Acc:NM_174211]	UGDH	0.0000510057388229358	20.529 (b)	10.311 (a)	12.605 (ab)	31.637 (c)
UDP-glucose glycoprotein glucosyltransferase 2 [Source:HGNC Symbol;Acc:15664]	UGGT2	9.6166084131483E-07	10.117 (a)	22.057 (b)	51.618 (c)	22.811 (b)
Bos taurus UDP-glucose pyrophosphorylase 2 (UGP2), mRNA. [Source:RefSeq mRNA;Acc:NM_174212]	UGP2	2.32061186254651E-06	57.301 (a)	36.737 (a)	44.507 (a)	120.477 (b)
Bos taurus solute carrier family 35 (UDP-galactose transporter), member A2 (SLC35A2), mRNA. [Source:RefSeq mRNA;Acc:NM_176640]	UGT	0.00100215591567803	13.777 (a)	19.311 (ab)	29.851 (c)	25.321 (bc)
Bos taurus UDP glucuronosyltransferase 1 family, polypeptide A6 (UGT1A6), mRNA. [Source:RefSeq mRNA;Acc:NM_174762]	UGT1A6	0.00018858383683456	0.351 (b)	0.451 (b)	0.409 (b)	0.201 (a)
UDP glucuronosyltransferase 2 family, polypeptide A3 [Source:HGNC Symbol;Acc:28528]	UGT2A3	0.0000346900349061365	0.458 (b)	0.517 (b)	0.421 (b)	0.212 (a)
Bos taurus UDP glycosyltransferase 3 family, polypeptide A2 (UGT3A2), mRNA. [Source:RefSeq mRNA;Acc:NM_001076087]	UGT3A1	0.0099413794130901	0.393 (ab)	0.472 (b)	0.457 (b)	0.225 (a)
Bos taurus UDP glycosyltransferase 8 (UGT8), mRNA. [Source:RefSeq mRNA;Acc:NM_001083635]	UGT8	3.72794464311339E-11	0.470 (a)	0.459 (a)	0.447 (a)	3.253 (b)
